# Supplementary material for: Ultrasonic imaging as a means of monitoring gonadal development in lumpfish (Cyclopterus lumpus)
Source: Physiol Rep. 2023 Sep 21;11(18):e15811. doi: 10.14814/phy2.15811 (PMC10513926; doi:10.14814/phy2.15811)
Supplement: Supplementary file 1 — Data S1: [file PHY2-11-e15811-s003.xlsx]

## Sheet: Sheet1
date	fishid	sex	Body weight	Body length	Liver weight	Gonad weight	Weight-length	K	HSI	GSI	T	11-KT	E2	US category	Volume	Belly	Gonadopode	Coloration	Running milt
2017-09-01	0-F-G-1	female	803.5	25	27	7.2	32.1	5.1	3.4	0.9	0.3	0.2	0.3	F2
2017-09-01	0-F-G-2	female	1391.9	30.5	43.9	26.4	45.6	4.9	3.2	1.9	0.2	0.2	0.3	F2
2017-09-01	0-F-G-3	female	1119	29.5	34.5	18.9	37.9	4.4	3.1	1.7	0.3	0.3	0.3	F2
2017-09-01	0-F-G-4	female	605.2	27	13.8	7.3	22.4	3.1	2.3	1.2	0.2	0.3	0.3	F2
2017-09-01	0-F-G-5	female	793.2	27	23.4	5	29.4	4	3	0.6	0.4	0.3	0.3	F2
2017-09-01	0-M-G-6	female	1429.1	31	14.3	12.6	46.1	4.8	1	0.9	3.4	1.4		F1
2017-09-01	0-M-G-7	female	747.7	27	5.7	18.9	27.7	3.8	0.8	2.5	1.1	0.4		F1
2017-09-01	0-M-G-8	female	736.9	25	6.7	18.8	29.5	4.7	0.9	2.6	1	0.5		F1
2017-09-01	0-M-G-9	male	659.9	26	10.7	16.3	25.4	3.8	1.6	2.5	18	7.2		M3				x
2017-09-01	0-M-G-10	male	296.7	21	2.5	2.4	14.1	3.2	0.8	0.8	36.9	14.7		M3				x
2017-09-01	0-M-G-11	male	346.8	21.5	14.9	46.7	16.1	3.5	4.3	13.5	37.2	4.1		M3				x
2017-09-01	0-M-G-12	male	402.9	21	10.1	10	19.2	4.4	2.5	2.5	23.6	7.4		M4				x	x
2017-09-01	0-M-G-13	male	208.8	18	17	37.2	11.6	3.6	8.1	17.8	1.4	0.3		M3				x
2017-09-01	0-M-G-14	male	516.8	23	46	116.9	22.5	4.2	8.9	22.6	19.1	3.1		M4				x	x
2017-09-01	0-M-G-15	male	359	21	34.5	30.5	17.1	3.9	9.6	8.5	20.1	4.4		M3				x
2017-09-01	0-M-G-16	male	748.3	26	19.2	23.5	28.8	4.3	2.6	3.1	36.5	13.4		M4				x	x
2018-01-01	1-F-G-17	female	2052	33	66.6	517	62.2	5.7	3.2	25.2	29.5	1.5	3.3	F3
2018-01-01	1-F-G-18	female	1452	31.5	52.8	51.6	46.1	4.6	3.6	3.6	0.5	0.3	0.8	F2
2018-01-01	1-F-G-19	female	1984	35	98.9	142	56.7	4.6	5	7.2	0.8	0.2	1.7	F3
2018-01-01	1-F-G-20	female	2380	35.5	123.6	223.6	67	5.3	5.2	9.4	1.2	0.3	2.5
2018-01-01	1-F-G-21	female	1426	30	58.3	62.8	47.5	5.3	4.1	4.4	1	0.2	2.1	F2
2018-01-01	1-F-G-22	female	1130	30	28.7	12	37.7	4.2	2.5	1.1	0.3	0.2	0.3	F0
2018-01-01	1-F-G-23	female	2498	36	112.4	252	69.4	5.4	4.5	10.1	2.6	0.6	3.5	F3
2018-01-01	1-F-G-24	female	1804	31.2	91.7	109.6	57.8	5.9	5.1	6.1	0.7	0.3	1.7
2018-01-01	1-F-G-25	female	2878	36	128.4	205.4	79.9	6.2	4.5	7.1	1	0.4	2.5	F2
2018-01-01	1-F-G-26	female	2473	36	114.5	187.1	68.7	5.3	4.6	7.6	1.5	0.6	4.3
2018-01-01	1-F-G-27	female	1280	32.5	29.2	13	39.4	3.7	2.3	1	0.2	0.2	0.3	F1
2018-01-01	1-F-G-28	female	1698	33.5	44	55.6	50.7	4.5	2.6	3.3	0.7	0.2	1	F3
2018-01-01	1-F-G-29	female	1553	33.5	31.7	17	46.4	4.1	2	1.1	0.2	0.2	0.3	F0
2018-01-01	1-F-G-30	female	2347	36	61.4	630	65.2	5	2.6	26.8	18.4	1.1	2.7	F4
2018-01-01	1-F-G-31	female	2256	34.2	86.7	83.2	66	5.6	3.8	3.7	0.4	0.2	0.9	F0
2018-01-01	1-F-G-32	female	947	29	23.8	7.3	32.7	3.9	2.5	0.8	0.2	0.2	0.3	F2
2018-01-01	1-M-G-33	male	653	25	32.4	41.6	26.1	4.2	5	6.4	12.4	3.5		M3				x
2018-01-01	1-M-G-34	male	1441	32	48.4	126	45	4.4	3.4	8.7	9.8	2.3		M3				x
2018-01-01	1-M-G-35	male	816	27	27.8	79.7	30.2	4.1	3.4	9.8	16.8	3
2018-01-01	1-M-G-36	male	716	20.5	24.1	0.7	34.9	8.3	3.4	0.1	0.4	0.4		M0
2018-01-01	1-M-G-37	male	492	23.5	18.3	0.5	20.9	3.8	3.7	0.1	3.1	0.9
2018-01-01	1-M-G-38	male	653	24	15.1	25.3	27.2	4.7	2.3	3.9	3.2	0.9		M2
2018-01-01	1-M-G-39	male	590	24.5	21.8	35.7	24.1	4	3.7	6.1	14.7	2.6		M2
2018-01-01	1-M-G-40	male	806	25.2	28.7	55.4	32	5	3.6	6.9	6.3	1.9		M3				x
2018-01-01	1-M-G-41	male	681	26	13.2	41.5	26.2	3.9	1.9	6.1	24.8	6.1		M1
2018-01-01	1-M-G-42	male	402	23	5.6	15.5	17.5	3.3	1.4	3.9	0.3	0.2
2018-01-01	1-M-G-43	male	565	23	13.1	34	24.6	4.6	2.3	6	3.2	1.9
2018-01-01	1-M-G-44	male	824	28.5	29.3	47.8	28.9	3.6	3.6	5.8	14.7	3.1		M3				x
2018-01-01	1-M-G-45	male	494	24	15	0.4	20.6	3.6	3	0.1	0.5	0.4
2018-01-01	1-M-G-46	male	1536	28.5	15	22.4	53.9	6.6	1	1.5	0.9	0.3		M3				x
2018-01-01	1-M-G-47	male	748	26	11.8	26	28.8	4.3	1.6	3.5	2.1	0.6		M3				x
2018-01-01	1-M-G-48	male	487	23	11.2	18.7	21.2	4	2.3	3.8	8.6	4.7		M3				x
2018-02-01	2-F-G-49	female	1922	36	77.4	313.7	53.4	4.1	4	16.3	10.8	1.1	5.8	F3
2018-02-01	2-F-G-50	female	1255	31.2	41.5	13.4	40.2	4.1	3.3	1.1	0.4	0.3	0.3	F1
2018-02-01	2-F-G-51	female	1715	34	72.1	409.6	50.4	4.4	4.2	23.9	73.5	1.7	6.4	F3
2018-02-01	2-F-G-52	female	2220	38.1	115.9	297.6	58.3	4	5.2	13.4	5.6	0.7	5	F3
2018-02-01	2-F-G-53	female	2335	37.8	132.9	359	61.8	4.3	5.7	15.4	4.6	0.7	6.4	F3
2018-02-01	2-F-G-54	female	1804	36.1	85.7	188.3	50	3.8	4.8	10.4	0.9	0.3	3.7	F2
2018-02-01	2-F-G-55	female	1526	35.4	78.2	219.3	43.1	3.4	5.1	14.4	6.2	0.7	6.3	F2
2018-02-01	2-F-G-56	female	705	28	19.2	6.9	25.2	3.2	2.7	1	0.3	0.3	0.3	F1
2018-02-01	2-F-G-58	female	1306	33	66.9	97.4	39.6	3.6	5.1	7.5	1.5	0.4	3.2	F3
2018-02-01	2-F-G-59	female	1877	36	93.8	113.1	52.1	4	5	6	1.3	0.4	2.9	F2
2018-02-01	2-F-G-60	female	1160	31.3	29.2	12.8	37.1	3.8	2.5	1.1	2.6	0.3	0.2	F2
2018-02-01	2-F-G-61	female	2011	34.5	126.4	380.4	58.3	4.9	6.3	18.9	14.4	1.3	6.9	F1
2018-02-01	2-F-G-62	female	2378	38	138.7	390.6	62.6	4.3	5.8	16.4	10.7	0.9	5.6	F1
2018-02-01	2-F-G-63	female	1272	29.8	39.7	325.4	42.7	4.8	3.1	25.6	0.6	0.3	0.2	F3
2018-02-01	2-F-G-64	female	1721	37	77.8	108.3	46.5	3.4	4.5	6.3	4	0.4	3.3	F2
2018-02-01	2-F-G-65	female	1735	33	152.7	474	52.6	4.8	8.8	27.3	14.5	1.2	2	F3
2018-02-01	2-F-G-66	female	2277	37	60.1	621.1	61.5	4.5	2.6	27.3	7.5	0.9	1.5	F3
2018-02-01	2-F-G-67	female	1660	36	44.3	51.2	46.1	3.6	2.7	3.1	1	0.4	2	F3
2018-02-01	2-F-G-68	female	1926	36.5	86.1	187.9	52.8	4	4.5	9.8	1.4	0.4	4.4	F1
2018-02-01	2-F-G-69	female	2461	37.3	122.8	271	66	4.7	5	11	4.2	0.7	5
2018-02-01	2-F-G-70	female	2665	38	135.7	157.7	70.1	4.9	5.1	5.9	1.1	0.4	3.4
2018-02-01	2-F-G-71	female	1634	35.3	59.3	70.8	46.3	3.7	3.6	4.3	0.7	0.3	1.7
2018-02-01	2-F-G-72	female	2172	36	83.5	96.7	60.3	4.7	3.8	4.5	0.8	0.4	2.6
2018-02-01	2-F-G-73	female	1484	33.5	37.5	42	44.3	3.9	2.5	2.8	0.5	0.3	0.3
2018-02-01	2-F-G-74	female	1107	29.4	28.6	9.9	37.7	4.4	2.6	0.9	0.2	0.2	0.2
2018-02-01	2-F-G-75	female	1740	34.2	49.9	83.2	50.9	4.3	2.9	4.8	0.3	0.2	0.3
2018-02-01	2-F-G-76	female	2544	38.5	83.4	90.1	66.1	4.5	3.3	3.5	4	0.4	2
2018-02-01	2-F-G-77	female	2069	35	86.9	554.9	59.1	4.8	4.2	26.8	52.5	1.6	7.4
2018-02-01	2-F-G-78	female	2315	33.5	97.4	639	69.1	6.2	4.2	27.6	7.4	0.8	7.4
2018-02-01	2-F-G-79	female	1395	35	41.7	13.1	39.9	3.3	3	0.9	0.3	0.2	0.2
2018-02-01	2-F-G-80	female									3.1	1.6	0.2
2018-02-01	2-M-G-81	male	1003	28.4	26	2.3	35.3	4.4	2.6	0.2	0.5	0.3		M1
2018-02-01	2-M-G-82	male	1157	30	34.1	83.5	38.6	4.3	2.9	7.2	18.1	3.1		M3				x
2018-02-01	2-M-G-83	male	765	27	31.7	55.1	28.3	3.9	4.1	7.2	8.3	3.4		M3				x
2018-02-01	2-M-G-84	male	752	26.2	26.9	47.7	28.7	4.2	3.6	6.3	53.6	9.7		M3				x
2018-02-01	2-M-G-85	male	354	22	8.7	5.8	16.1	3.3	2.5	1.6	62.6	9		M3				x
2018-02-01	2-M-G-86	male	1585	33.1	57.7	98.6	47.9	4.4	3.6	6.2	33.1	3.9		M3				x
2018-02-01	2-M-G-87	male	597	24.2	26.4	49.8	24.7	4.2	4.4	8.3	22	2.1		M2
2018-02-01	2-M-G-88	male	837	27.6	32.2	46.4	30.3	4	3.8	5.5	14.8	3.5		M3
2018-02-01	2-M-G-89	male	816	27	31.8	27.5	30.2	4.1	3.9	3.4	10.3	1.9		M5				x
2018-02-01	2-M-G-90	male	791	26.7	23.1	41.3	29.6	4.2	2.9	5.2	19.6	6.8		M3				x
2018-02-01	2-M-G-91	male	1273	32	40.3	117.3	39.8	3.9	3.2	9.2	7.5	2.4		M3				x
2018-02-01	2-M-G-92	male	513	24.5	21.9	29.1	20.9	3.5	4.3	5.7	29.7	9.6		M3				x
2018-02-01	2-M-G-93	male	369	22.8	10.1	14.1	16.2	3.1	2.7	3.8	14.6	3.9		M4				x	x
2018-02-01	2-M-G-95	male	736	27.8	20.4	27.2	26.5	3.4	2.8	3.7	17.3	5.7		M3				x
2018-02-01	2-M-G-96	male	1070	31.5	38.5	77.1	34	3.4	3.6	7.2	24.5	7.5		M3				x
2018-02-01	2-M-G-97	male	565	24.2	15.1	6.2	23.3	4	2.7	1.1	7.6	1.8		M3				x
2018-02-01	2-M-G-98	male	751	29	16.8	33.9	25.9	3.1	2.2	4.5	35.9	7.9		M3				x
2018-02-01	2-M-G-99	male	818	29	30.2	89.7	28.2	3.4	3.7	11	18.7	3.6		M3				x
2018-02-01	2-M-G-100	male	791	28	26.1	53.4	28.3	3.6	3.3	6.8	16	4.2		M3				x
2018-02-01	2-M-G-101	male	504	23	8.9	22.7	21.9	4.1	1.8	4.5	27.1	3.5
2018-02-01	2-M-G-102	male	615	24.6	22.1	32.7	25	4.1	3.6	5.3	42.5	7.5
2018-02-01	2-M-G-103	male	913	28.5	30.5	54.3	32	3.9	3.3	5.9	3.9	1.4
2018-02-01	2-M-G-104	male	1054	29.5	35.4	73.2	35.7	4.1	3.4	6.9	28.6	6
2018-02-01	2-M-G-105	male	706	27	13.8	25	26.1	3.6	2	3.5	43.4	11.3
2018-02-01	2-M-G-106	male	393	23.1	6	6.2	17	3.2	1.5	1.6	7.2	3.1
2018-02-01	2-M-G-107	male	373	24	9.2	9.9	15.5	2.7	2.5	2.7	53.1	8
2018-02-01	2-M-G-108	male	926	30	18.5	21.2	30.9	3.4	2	2.3	45.5	10.9
2018-02-01	2-M-G-109	male	492	25	15.8	29.3	19.7	3.1	3.2	5.9	60	12.4
2018-02-01	2-M-G-110	male	655	25.5	16.8	36.7	25.7	4	2.6	5.6	36.3	6.7
2018-02-01	2-M-G-111	male	1153	31	43.4	56.6	37.2	3.9	3.8	4.9	2.4	1.6
2018-02-01	2-M-G-112	male	272	19.1	4.7	7.4	14.2	3.9	1.7	2.7	1.6	0.9
2018-03-01	3-F-G-121	female	2424	38.3	49.1	464.1	63.3	4.3	2	19.1	0.4	0.4	0.3	F3
2018-03-01	3-F-G-122	female	2204	38.1	53	644.9	57.8	4	2.4	29.3	7	0.3	2.4	F3
2018-03-01	3-F-G-123	female	2482	37	81.8	688.9	67.1	4.9	3.3	27.8	24	1.1	1.9	F3	3	3	3
2018-03-01	3-F-G-124	female	2528	37.8	68.4	826.1	66.9	4.7	2.7	32.7	7.3	0.4	1.4	F3	3	3	3
2018-03-01	3-F-G-125	female	2752	37	91	569.6	74.4	5.4	3.3	20.7	55.7	0.8	8.4	F3	3	2	-2
2018-03-01	3-F-G-126	female	2200	34	86.3	710.5	64.7	5.6	3.9	32.3	9	0.8	2.4	F3	3	3	-2
2018-03-01	3-F-G-127	female	1791	33.4	86.6	447.5	53.6	4.8	4.8	25	37.2	0.9	7	F3	2	2	2
2018-03-01	3-F-G-128	female	2554	38.1	116	602.5	67	4.6	4.5	23.6	62.8	0.6	11.7	F3	2	2	2
2018-03-01	3-F-G-129	female	2564	38	99.9	698.2	67.5	4.7	3.9	27.2	57.3	1.8	4.1	F3	2+	2+	2
2018-03-01	3-F-G-130	female	1942	32	75.1	301.8	60.7	5.9	3.9	15.5	36.5	1.3	4.1	F3	-2	-2	-2
2018-03-01	3-F-G-131	female	2568	38.8	128.6	594.8	66.2	4.4	5	23.2	59.6	1.6	0.3	F3	2	2	2
2018-03-01	3-F-G-132	female	2464	37	59.9	695.6	66.6	4.9	2.4	28.2	7.2	0.9	6.5	F3	3	3	2
2018-03-01	3-F-G-133	female	1728	34.5	50.8	417.6	50.1	4.2	2.9	24.2	1.4	0.4	3.7	F3	3	3	2
2018-03-01	3-F-G-134	female	1930	33	92.8	384.3	58.5	5.4	4.8	19.9	35.5	1.4	0.3	F3	-2	-2	-2
2018-03-01	3-F-G-135	female	2230	36	113.8	623.3	61.9	4.8	5.1	28	7.2	0.8	7.3	F3	2	2	2+
2018-03-01	3-F-G-136	female	1731	34.5	36.9	15.2	50.2	4.2	2.1	0.9	0.3	0.2	1	F0
2018-03-01	3-F-G-137	female	2582	37	117.1	486.4	69.8	5.1	4.5	18.8	24.5	1.3	0.2	F3	2	2	2
2018-03-01	3-F-G-138	female	2248	37	70.4	654.3	60.8	4.4	3.1	29.1	12.3	0.9	3.1	F3	3	3	2
2018-03-01	3-F-G-139	female	1542	34.5	33.5	301.4	44.7	3.8	2.2	19.5	0.8	0.5	3.7	F3	2+	2+	-2
2018-03-01	3-F-G-140	female	1568	32.4	70.3	106.3	48.4	4.6	4.5	6.8	1.5	0.5	1.8	F2
2018-03-01	3-F-G-141	female	3155	39.5	146.3	357.3	79.9	5.1	4.6	11.3	3.2	0.6	2.4	F3	-2	-2	-2
2018-03-01	3-F-G-142	female	2084	39	78.1	297.4	53.4	3.5	3.7	14.3	27.6	1.3	0.6	F5
2018-03-01	3-F-G-143	female	2794	38.5	129.1	181.5	72.6	4.9	4.6	6.5	1	0.4	0.2	F2
2018-03-01	3-F-G-144	female	1915	35	52.4	50.2	54.7	4.5	2.7	2.6	0.6	0.4	0.2	F5	1	1	1
2018-03-01	3-F-G-145	female	2250	35.5	46.5	17.7	63.4	5	2.1	0.8	0.3	0.3	0.2	F1/F2
2018-03-01	3-F-G-146	female	1615	35	38.7	14.4	46.1	3.8	2.4	0.9	0.3	0.3	0.2	F1/F2
2018-03-01	3-F-G-147	female	1473	35.5	35.4	14.4	41.5	3.3	2.4	1	0.3	0.3	5.7	F1/F2
2018-03-01	3-F-G-148	female	1789	35	48	19.6	51.1	4.2	2.7	1.1	0.3	0.2	0.4	F1/F2
2018-03-01	3-F-G-149	female	2759	38	196.6	545.8	72.6	5	7.1	19.8	27.3	1.3	7.2	F3	2	2	2
2018-03-01	3-F-G-150	female	2027	34.7	52.2	425.1	58.4	4.9	2.6	21	1.9	0.5	2.3	F5	2	2	3
2018-03-01	3-F-G-151	female	1678	34	87.4	348.2	49.4	4.3	5.2	20.7	55.4	1.7	1.8	F3	2+	2+	2+
2018-03-01	3-F-G-152	female	2518	37.3	118.4	139.2	67.5	4.9	4.7	5.5	1.3	0.5	6.2	F2
2018-03-01	3-M-G-153	male	595	25	21.2	0.8	23.8	3.8	3.6	0.1	0.6	0.5		M1
2018-03-01	3-M-G-154	male	608	27	27.9	0.8	22.5	3.1	4.6	0.1	0.6	0.4		M1
2018-03-01	3-M-G-155	male	575	25.1	15.3	0.4	22.9	3.6	2.7	0.1	0.4	0.5
2018-03-01	3-M-G-156	male	588	25	11.9	21.8	23.5	3.8	2	3.7	13.1	4.7		M3				x
2018-03-01	3-M-G-157	male	495	23.7	9.1	23.7	20.9	3.7	1.8	4.8	37.7	6.6		M4				x	x
2018-03-01	3-M-G-158	male	796	27.9	17.9	11.3	28.5	3.7	2.3	1.4	63.7	6.6		M3				x
2018-03-01	3-M-G-159	male	794	28.1	17	0.2	28.3	3.6	2.1		1	0.5		M2
2018-03-01	3-M-G-160	male	585	24	12.5	24.1	24.4	4.2	2.1	4.1	36	11.7		M3				x
2018-03-01	3-M-G-161	male	967	30	29.3	11.2	32.2	3.6	3	1.2	7.7	2.8		M3				x
2018-03-01	3-M-G-162	male	531	24	11	21.1	22.1	3.8	2.1	4	29.9	6		M4				x	x
2018-03-01	3-M-G-163	male	675	26.8	17.4	35.4	25.2	3.5	2.6	5.2	15.4	3.7		M4				x	x
2018-03-01	3-M-G-164	male	699	27.8	23.7	39.8	25.1	3.3	3.4	5.7	34.4	9.1		M3				x
2018-03-01	3-M-G-165	male	432	22	10.2	15.7	19.6	4.1	2.4	3.6	4.5	1.7		M4				x	x
2018-03-01	3-M-G-166	male	790	26.8	20	44.2	29.5	4.1	2.5	5.6	28	3.5		M3				x
2018-03-01	3-M-G-167	male	800	28	13.9	0.8	28.6	3.6	1.7	0.1	0.5	0.3		M0
2018-03-01	3-M-G-168	male	567	24.5	19.7	0.3	23.1	3.9	3.5	0.1	0.7	0.5		M0
2018-03-01	3-M-G-169	male	699	27.5	23.7	0.7	25.4	3.4	3.4	0.1	0.5	0.4		M0
2018-03-01	3-M-G-170	male	632	26	19.3	48.3	24.3	3.6	3.1	7.6	20.4	4.5		M3				x
2018-03-01	3-M-G-171	male	512	24.5	10.2	10.4	20.9	3.5	2	2	34.1	6.9		M3				x
2018-03-01	3-M-G-172	male	847	28.5	27.6	4.5	29.7	3.7	3.3	0.5	2.5	0.8		M0
2018-03-01	3-M-G-173	male	1183	29	33.8	93.3	40.8	4.9	2.9	7.9	45.4	7.4		M2
2018-03-01	3-M-G-174	male	1269	30	40.2	72.4	42.3	4.7	3.2	5.7	29.7	6.9		M3				x
2018-03-01	3-M-G-175	male	1314	30.5	37.6	0.9	43.1	4.6	2.9	0.1	0.3	0.4		M0
2018-03-01	3-M-G-177	male	431	21.4	8.8	14.6	20.1	4.4	2	3.4	2.6	1.3		M2
2018-03-01	3-M-G-178	male	456	24	17.2	0.4	19	3.3	3.8	0.1	0.4	0.3		M1
2018-03-01	3-M-G-179	male	504	23.5	1.2	8.8	21.4	3.9	0.2	1.7	1.4	0.9		M2
2018-03-01	3-M-G-180	male	762	26.2	21.5	0.7	29.1	4.2	2.8	0.1	0.5	0.3		M2
2018-03-01	3-M-G-181	male	694	24	21.5	59.1	28.9	5	3.1	8.5	3.5	1.2		M2
2018-03-01	3-M-G-182	male	856	26.5	28.7	49.1	32.3	4.6	3.4	5.7	19	3.9		M3				x
2018-03-01	3-M-G-183	male	1103	30.5	29.6	0.5	36.2	3.9	2.7		0.4	0.3		M1
2018-03-01	3-M-G-184	male	956	29	28.5	64.5	33	3.9	3	6.7	12.8	5.1		M3				x
30.01.2018	0-G-7-F	female	189.7	15.6	5.09	1.3		4.99682	2.68318	0.685293	0.125	0.125	0.32	F0
30.01.2018	0-G-9-F	female	163.7	15.5	4.3	1.04		4.39596	2.62676	0.635308	0.321921	0.125	0.38
30.01.2018	0-G-14-F	female	215.2	16.2	5.5	1.25		5.06171	2.55576	0.580855
05.03.2018	1-G-32-F	female	324.9	18.3	10.02	1.4		5.30147	3.08403	0.430902				F0
05.03.2018	1-G-35-F	female	292.9	17.9	9.1	1.7		5.10693	3.10686	0.580403
05.03.2018	1-G-42-F	female	337.4	18.6	8.36	1.79		5.24332	2.47777	0.530528				F0
05.03.2018	1-G-48-F	female	226.5	16	7.87	1.24		5.52979	3.47461	0.547461
05.03.2018	1-G-49-F	female	241.5	16.5	4.54	1.32		5.37607	1.87992	0.546584
05.03.2018	1-G-52-F	female	132.2	12.9	2.59	0.3		6.15832	1.95915	0.226929				F0
05.03.2018	1-G-53-F	female	177.2	15.2	4.26	1.05		5.04583	2.40406	0.592551
11.04.2018	2-G-68-F	female	317.5	19.1	8.6	1.6		4.55663	2.70866	0.503937	0.269187	0.125	0.504138	F0
11.04.2018	2-G-71-F	female	279	17.5	8.4	1.7		5.20583	3.01075	0.609319	0.291245	0.125	0.424956	F0
11.04.2018	2-G-73-F	female	237	18	5.1	1.4		4.06379	2.1519	0.590717	0.125	0.125	0.33242	F0
11.04.2018	2-G-79-F	female	335	19.5	11.5	1.8		4.51795	3.43284	0.537313	0.125	0.125	0.344559	F0
11.04.2018	2-G-81-F	female	278	18	8.3	2		4.7668	2.98561	0.719424	0.391889	0.27	0.125	F0
11.04.2018	2-G-84-F	female	212	17.8	7	1.3		3.75903	3.30189	0.613208	0.125	0.24	0.330553
11.04.2018	2-G-85-F	female	156	15.3	3.2	0.1		4.35562	2.05128	0.0641026	0.125	0.125	0.482361
11.04.2018	2-G-87-F	female	291	17.3	6	1.4		5.62024	2.06186	0.4811	0.125	0.25	0.366503	F0
11.04.2018	2-G-88-F	female	414	20.8	8.9	1.7		4.60056	2.14976	0.410628	0.125	0.125	0.359033	F0
11.04.2018	2-G-93-F	female	268	18	8.3	1		4.59534	3.09701	0.373134	0.125	0.125	0.323083	F0
11.04.2018	2-G-97-F	female	326	19	10.3	2.1		4.75288	3.15951	0.644172	0.125	0.125	0.311411	F0
11.04.2018	2-G-98-F	female	351	20	8.4	3.2		4.3875	2.39316	0.911681	0.125	0.125	0.429999	F0
11.04.2018	2-G-99-F	female	223	17	6.2	0.1		4.53898	2.78027	0.044843	0.125	0.125	0.391248	F0
11.04.2018	2-G-100-F	female	349	19.5	10.2	2.6		4.70676	2.92264	0.744986	0.307943	0.28	0.510671	F0
11.04.2018	2-G-101-F	female	352	19.5	8.3	2.3		4.74721	2.35795	0.653409	0.125	0.125	0.960416	F0
13.06.2018	3-G-114-F	female	693	25	16.13	5.44		4.4352	2.32756	0.784993	0.125	0.327465	0.479951
13.06.2018	3-G-113-F	female	335	20	8.26	3.42		4.1875	2.46567	1.0209	0.61592	0.289833	0.125
13.06.2018	3-G-117-F	female	465	23	11.36	4.02		3.82181	2.44301	0.864516	0.446307	0.336708	0.579637
13.06.2018	3-G-116-F	female	511	22	11.78	4.37		4.79902	2.30528	0.855186	0.341193	0.336048	0.681564	F0
13.06.2018	3-G-119-F	female	443	21	12.75	4.03		4.7835	2.8781	0.909707	0.235511	0.357835	0.614919	F0
13.06.2018	3-G-120-F	female	297	20	5.06	2.96		3.7125	1.7037	0.996633	0.307102	0.261444	0.665323	F0
13.06.2018	3-G-122-F	female	599	24	16.3	5.51		4.33304	2.7212	0.919866	0.294549	0.361136	0.272943	F0
13.06.2018	3-G-123-F	female	538	23	12.68	4.51		4.4218	2.35688	0.83829	0.301105	0.296435	0.125
07.08.2018	4-G-162-F	female	475	21.6	12.4	3.4		4.71338	2.61053	0.715789	5.30368	0.125	0.289243	F0
07.08.2018	4-G-165-F	female	938	28.5	29.9	10.4		4.05199	3.18763	1.10874	2.45329	0.125	0.125
07.08.2018	4-G-170-F	female	492	23.6	14	6.8		3.74308	2.84553	1.38211	0.556522	0.125	0.312952
07.08.2018	4-G-173-F	female	1008	28.5	26.8	12.7		4.35438	2.65873	1.25992	5.85139	0.125	0.444364	F0
07.08.2018	4-G-174-F	female	972	22.7	25.4	13.1		8.30976	2.61317	1.34774	0.125	0.125	0.125	F0
07.08.2018	4-G-175-F	female	913	26.9	27.1	11.3		4.69044	2.96824	1.23768	0.125	0.125	0.475899	F0
07.08.2018	4-G-176-F	female	586	23.5	15.4	5.5		4.51538	2.62799	0.938567	0.125	0.125	0.456557	F0
07.08.2018	4-G-177-F	female	776	25.6	20.6	7.4		4.62532	2.65464	0.953608	0.307887	0.125	0.274341
07.08.2018	4-G-179-F	female	737	25.8	18.8	6.4		4.29149	2.55088	0.868385	0.125	0.125	0.125
07.08.2018	4-G-180-F	female	477	22.1	11.4	4.6		4.41918	2.38994	0.964361	4.35611	0.125	0.125
19.09.2018	5-G-194-F	female	894	27.4	26.9	12		4.34596	3.00895	1.34228	0.246745	0.125	1.20077
19.09.2018	5-G-200-F	female	1077	27.9	32.6	18.7		4.9591	3.02693	1.7363	0.49049	0.125	1.03629	F0
19.09.2018	5-G-201-F	female	1276	29.8	37.6	22.7		4.82172	2.94671	1.779	0.767452	0.125	1.10606	F0
19.09.2018	5-G-204-F	female	953	29.3	22.5	20		3.7887	2.36097	2.09864	0.556603	0.239446	0.872713
19.09.2018	5-G-205-F	female	979	20.1	33.7	17.5		12.0558	3.44229	1.78754	0.541713	0.249023	0.646777	F0
19.09.2018	5-G-206-F	female	801	25.5	24.3	11.4		4.83072	3.03371	1.42322	1.70073	0.125	0.397317	F0
19.09.2018	5-G-208-F	female	771	26.4	18.4	9.1		4.19028	2.38651	1.18029	0.125	0.125	0.349695	F1
19.09.2018	5-G-211-F	female	853	26.1	25.4	11.4		4.79764	2.97773	1.33646	0.125	0.125	0.25165
19.09.2018	5-G-216-F	female	918	28.1	24.7	10.1		4.13736	2.69063	1.10022	0.299882	0.125	0.244759
19.09.2018	5-G-213-F	female	971	27.5	29.9	12.5		4.66897	3.0793	1.28733	0.125	0.125	0.125	F0
19.09.2018	5-G-215-F	female	1358	28.6	41.6	21.2		5.80499	3.06333	1.56112	0.243503	0.248239	0.959716	F0
19.09.2018	5-G-218-F	female	1018	27.6	34.5	19.2		4.84195	3.389	1.88605	0.441366	0.125	1.36848	F0
19.09.2018	5-G-219-F	female	518	22.5	10.9	5		4.5476	2.10425	0.965251	0.125	0.125	0.404964	F0
19.09.2018	5-G-221-F	female	1194	29	40.8	17.9		4.89565	3.41709	1.49916	0.295318	0.125	1.23463
19.09.2018	5-G-222-F	female	1200	27.4	37	20		5.8335	3.08333	1.66667	0.364315	0.125	1.54121	F0
30.10.2018	6-G-236-F	female	1428	29.2	49.88	30.6		5.73561	3.493	2.14286	0.755678	0.278609	1.05635
30.10.2018	6-G-239-F	female	1408	29.9	49.8	28.3		5.26731	3.53693	2.00994	0.664429	0.266065	1.08024
30.10.2018	6-G-240-F	female	598	24.8	18.7	7.3		3.92054	3.12709	1.22074	0.252631	0.125	0.125
30.10.2018	6-G-241-F	female	1456	29	47.8	25.1		5.9699	3.28297	1.7239	0.97031	0.324824	1.25852	F1
30.10.2018	6-G-249-F	female	1544	32.3	53	29.3		4.58184	3.43264	1.89767	9.74459	0.326805	1.28795
30.10.2018	6-G-250-F	female	780	25.7	21.4	10.8		4.5951	2.74359	1.38462	0.125	0.125	0.125
30.10.2018	6-G-251-F	female	1164	28.5	41	19.4		5.02827	3.52234	1.66667	0.255398	0.125	0.125
30.10.2018	6-G-252-F	female	914	28.3	32.4	19.3		4.03262	3.54486	2.1116	0.46875	0.125	1.31739	F1
30.10.2018	6-G-255-F	female	1224	27.7	44.9	26.7		5.75893	3.6683	2.18137	1.32692	0.466769	1.5251	F0
30.10.2018	6-G-257-F	female	1306	30.6	10.8	22.9		4.55805	0.826953	1.75345	0.975811	0.414613	1.54177	F0
30.10.2018	6-G-260-F	female	1810	31	70.2	32.1		6.07566	3.87845	1.77348	0.931808	0.357835	1.84445	F0
30.10.2018	6-G-262-F	female	957	26	34.5	10.5		5.44492	3.60502	1.09718	0.239205	0.125	0.537261	F0
30.10.2018	6-G-263-F	female	1068	28.4	41	21.1		4.66247	3.83895	1.97566	0.696417	0.283891	0.740927	F1
30.10.2018	6-G-265-F	female	1270	30	40.2	27.7		4.7037	3.16535	2.1811	0.610229	0.260783	0.641801	F1
28.11.2018	7-G-296-F	female	1618	33.2	78.87	52.67		4.42145	4.87454	3.25525	0.672319	0.125	2.58985
28.11.2018	7-G-298-F	female	1394	31.7	74.7	38.7		4.37608	5.35868	2.77618	0.905861	0.125	1.55099
28.11.2018	7-G-304-F	female	972	26.5	28.53	9.86		5.2231	2.93519	1.0144	0.125	0.125	0.125
28.11.2018	7-G-306-F	female	1536	32.7	60.89	39.03		4.39287	3.96419	2.54102	0.541602	0.292136	1.74316	F1
28.11.2018	7-G-312-F	female	1456	30.5	35.96	45.39		5.13171	2.46978	3.11745	0.890875	0.125	2.39719	F1
28.11.2018	7-G-314-F	female	1476	32.2	57.97	62.26		4.42098	3.92751	4.21816	1.4524	0.42543	5.03229	F2
28.11.2018	7-G-316-F	female	1124	28	44.07	28.7		5.12026	3.92082	2.55338	1.11771	0.270475	2.27129	F1
28.11.2018	7-G-317-F	female	1136	29	42.9	27.29		4.65784	3.77641	2.40229	0.57324	0.125	1.5252	F1
03.01.2019	8-G-337-F	female	1502	31	62.3	52.1		5.04179	4.1478	3.46871	0.713297	0.248459	3.34422
03.01.2019	8-G-340-F	female	2630	36.5	146.31	172.2		5.4085	5.56312	6.54753	0.714128	0.125	5.1974	F2
03.01.2019	8-G-341-F	female	1350	29	44.2	16.6		5.53528	3.27407	1.22963	0.125	0.125	0.250392	F0
03.01.2019	8-G-342-F	female	2010	33.5	100.3	64.5		5.3464	4.99005	3.20896	0.514006	0.284934	3.04461	F2
03.01.2019	8-G-344-F	female	945	26	42	14.31		5.37665	4.44444	1.51429	0.125	0.125	0.282425	F1
03.01.2019	8-G-345-F	female	1662	32	100.2	125		5.07202	6.02888	7.52106	1.14072	0.321047	4.95144
03.01.2019	8-G-349-F	female	1998	32	101.88	63.23		6.09741	5.0991	3.16466	0.869188	0.353188	3.71708	F2
03.01.2019	8-G-351-F	female	2224	37	99	78.24		4.39066	4.45144	3.51799	0.769928	0.125	3.08741	F2
03.01.2019	8-G-353-F	female	1846	33	113.37	253.56		5.13677	6.14139	13.7356	1.95725	0.434804	6.95888	F3
03.01.2019	8-G-355-F	female	1758	34	104.92	85.55		4.47283	5.96815	4.86633	1.18777	0.364022	4.75467	F2
03.01.2019	8-G-357-F	female	2210	34.5	140	115.71		5.38189	6.33484	5.23575	1.26685	0.3828	5.43201	F2
03.01.2019	8-G-358-F	female	2278	36	146.25	261.7		4.88254	6.42011	11.4881	2.92413	0.496475	8.06768
03.01.2019	8-G-360-F	female	1996	35	92.86	75.55		4.65539	4.6523	3.78507	0.807669	0.313824	3.51953	F2
03.01.2019	8-G-362-F	female	2536	36	166.31	295.97		5.43553	6.55797	11.6707	1.8715	0.42397	9.41674	F3
03.01.2019	8-G-364-F	female	1346	30	40.51	14.82		4.98519	3.00966	1.10104	0.125	0.262182	0.282425	F1
03.01.2019	8-G-366-F	female	1710	33.5	96.78	135.39		4.54843	5.65965	7.91754	13.3146	3.40219	0.317661
17.01.2019	9-G-379-F	female	1612	30.8	77.87	95.2		5.51713	4.83065	5.90571	1.71133	0.44636	4.69791
17.01.2019	9-G-382-F	female	2330	34	112.21	167.43		5.92815	4.81588	7.18584	2.07661	0.466944	7.61354
17.01.2019	9-G-384-F	female	1066	29.5	29.78	11.12		4.15232	2.79362	1.04315	0.36333	0.250265	0.530076
17.01.2019	9-G-391-F	female	1092	30	33.39	17.13		4.04444	3.05769	1.56868	0.27822	0.125	0.549937
17.01.2019	9-G-393-F	female	2184	35.9	95.64	196.19		4.7203	4.37912	8.98306	1.72965	0.438732	11.4349
17.01.2019	7-G-395-F	female	2480	36	148.22	318.19		5.3155	5.97661	12.8302	3.50806	0.713098	9.70414	F3
17.01.2019	8-G-396-F	female	1150	28.5	42.16	12.46		4.96779	3.66609	1.08348	0.243079	0.125	0.505071	F0
17.01.2019	9-G-386-F	female	1138	29	35.82	18.12		4.66604	3.14763	1.59227	0.125	0.125	5.66175	F2
17.01.2019	9-G-388-F	female	1382	31	40.29	17.2		4.63898	2.91534	1.24457	0.125	0.125	0.515326	F2
17.01.2019	9-G-397-F	female	693	27	23.29	10.78		3.5208	3.36075	1.55556	0.125	0.125	0.600359	F1
17.01.2019	9-G-399-F	female	2392	37	142.38	317.36		4.72233	5.95234	13.2676	7.9533	2.61865	0.256753	F3
17.01.2019	9-G-401-F	female	2166	35	103.72	261.56		5.0519	4.78855	12.0757	4.40559	0.794756	9.82988	F3
17.01.2019	9-G-402-F	female	1364	30.5	71.78	128.48		4.80745	5.26246	9.41935	1.79201	0.405249	2.33915	F2
17.01.2019	9-G-403-F	female	1446	30.5	38.13	21.45		5.09646	2.63693	1.4834	0.248238	0.125	0.470459	F2
17.01.2019	9-G-404-F	female	1900	33	96.25	212.1		5.28703	5.06579	11.1632	5.55195	0.828416	11.4127	F3
31.01.2019	A-10-G-444-F	female	2520	35.5	138.01	183.31		5.63269	5.47659	7.27421	1.75917	0.45431	5.86543
31.01.2019	A-10-G-447-F	female	1898	33	114.17	154.87		5.28146	6.01528	8.15964	1.65722	0.306576	5.70162
31.01.2019	A-10-G-436-F	female	2222	34	124.38	123.3		5.65337	5.59766	5.54905	0.715667	0.125	3.08721
31.01.2019	A-10-G-437-F	female	2390	33.5	114.29	120.61		6.35716	4.78201	5.04644	1.37428	0.125	5.03613
31.01.2019	A-10-G-438-F	female	1304	32	34.87	15.51		3.97949	2.67408	1.18942	0.125	0.125	5.31152
31.01.2019	A-10-G-439-F	female	1228	31.5	38.37	14.03		3.92886	3.12459	1.14251	0.238018	0.249371	0.351269
31.01.2019	A-10-G-451-F	female	1936	33	128.7	268.88		5.38721	6.64773	13.8884	3.43553	0.478009	5.85662
31.01.2019	10-G-452-F	female	1748	34	104.1	116.1		4.44738	5.95538	6.64188	0.876182	0.125	5.66818
31.01.2019	10-G-455-F	female	2070	35	114.1	242.8		4.82799	5.51208	11.7295	2.51447	0.716215	13.4985
31.01.2019	10-G-453-F	female	2394	34.5	114.8	297.5		5.82998	4.79532	12.4269	2.42097	0.600898	13.9275
31.01.2019	10-G-454-F	female	1354	31.5	47.3	18		4.33199	3.49335	1.32939	0.32533	0.125	0.621297
31.01.2019	10-G-456-F	female	1086	30	27.8	11.5		4.02222	2.55985	1.05893	0.336853	0.125	0.628134
31.01.2019	10-G-457-F	female	1170	31.7	43.1	166.6		3.67289	3.68376	14.2393	0.939461	0.125	1.01004
31.01.2019	10-G-458-F	female	1390	30	46.2	16.9		5.14815	3.32374	1.21583	0.268943	0.125	0.656763
31.01.2019	10-G-461-F	female	495	23	14.2	4.7		4.06838	2.86869	0.949495	0.24884	0.125	0.454617
14.02.2019	11-G-478-F	female	3016	37.5	93.06	850		5.71923	3.08554	28.183	12.0809	1.41646	0.125	F3
14.02.2019	11-G-479-F	female	1958	35	87.3	434		4.56676	4.45863	22.1655	27.6755	1.83007	21.087	F3
14.02.2019	11-G-480-F	female	2004	33.5	59.59	564		5.33044	2.97355	28.1437	14.1908	1.70969	5.32462	F3
14.02.2019	11-G-481-F	female	2358	46	100.64	706		2.42254	4.26802	29.9406	29.589	1.92039	9.69977	F3
14.02.2019	11-G-486-F	female	1554	31.5	48.8	21.06		4.97187	3.14028	1.35521	30.244	7.08791	0.420317	F3
14.02.2019	11-G-487-F	female	1424	30.5	58.05	22.04		5.01892	4.07654	1.54775	28.4461	5.74038	0.393222	F2
14.02.2019	11-G-490-F	female	2364	35	70.55	766		5.5137	2.98435	32.4027	10.2023	3.90659	0.388819	F2
14.02.2019	11-G-494-F	female	1820	34.5	65.27	570		4.43215	3.58626	31.3187	19.2918	1.78	5.83474	F3
14.02.2019	11-G-497-F	female	2480	37	131.12	508		4.89606	5.2871	20.4839	21.5753	1.61594	10.6524	F3
14.02.2019	11-G-501-F	female	1906	35.5	77.89	361.25		4.26028	4.08657	18.9533	3.735	0.939719	8.42667	F3
14.02.2019	11-G-495-F	female	2768	36.5	125.59	724		5.6923	4.53721	26.1561	3.35362	2.18267	5.5839	F2/F3
14.02.2019	11-G-498-F	female	2260	34.5	116.46	167.47		5.50365	5.1531	7.41018	8.75155	2.86105	0.364094	F3
28.02.2019	12-G-522-F	female	2054	33	67.98	25.26		5.71556	3.30964	1.2298	2.59935	0.125	0.25
28.02.2019	12-G-524-F	female	2100	38	56.55	323.39		3.82709	2.69286	15.3995	24.3878	1.86819	0.125
28.02.2019	12-G-525-F	female	1986	35	62.48	27.21		4.63207	3.14602	1.37009	24.3657	0.125	0.125
28.02.2019	12-G-527-F	female	2500	37	73.22	690		4.93554	2.9288	27.6	6.7688	1.32797	6.21
28.02.2019	12-G-530-F	female	880	28	16.85	12.56		4.00875	1.91477	1.42727	15.597	0.125	0.34
28.02.2019	12-G-531-F	female	1704	32.5	91.16	335.84		4.96386	5.34977	19.7089	9.56604	1.38923	7.27
28.02.2019	12-G-532-F	female	2352	36.5	76.44	576		4.83681	3.25	24.4898	24.8507	1.26609	0.4
28.02.2019	12-G-534-F	female	2082	36	50.88	330		4.46245	2.4438	15.8501	23.209	0.125	10.83
28.02.2019	12-G-537-F	female	2258	36	58.5	470		4.83968	2.59079	20.8149	18.2836	0.125	5.66
28.02.2019	12-G-538-F	female	1768	34	56.33	224.4		4.49827	3.18609	12.6923	0.4424	0.125	0.35732
28.02.2019	12-G-540-F	female	876	26	22.51	10.5		4.98407	2.56963	1.19863	0.238536	0.125	0.244874
28.02.2019	12-G-541-F	female	956	27.5	31.71	15.67		4.59684	3.31695	1.63912	0.410503	0.125	0.4298
28.02.2019	12-G-542-F	female	1548	31	40.91	24.47		5.1962	2.64276	1.58075	0.455813	0.125	0.619894
28.02.2019	12-G-545-F	female	860	18	27.3	11.57		14.7462	3.17442	1.34535	0.125	0.63847	0.52594
14.03.2019	A-13-G-565-F	female	2314	35	117.58	139.3		5.39708	5.08124	6.01988	0.793424	0.125	1.27683	F2/F3
14.03.2019	A-13-G-567-F	female	3882	36.5	153.65	256.72		7.9832	3.95801	6.61309	1.103	0.246562	1.59548	F2/F3
14.03.2019	A-13-G-568-F	female	1388	29	28.74	12.94		5.69109	2.07061	0.932277	0.248213	0.125	0.125	F1
14.03.2019	A-13-G-570-F	female	1392	29	61.47	70.72		5.70749	4.41595	5.08046	0.125	0.125	0.125
14.03.2019	A-13-G-571-F	female	2224	35	77.96	428		5.18717	3.5054	19.2446	10.8434	1.08144	2.37149	F3
14.03.2019	13-G-562-F	female	1972	36	55.12	83.68		4.22668	2.79513	4.24341	0.125	0.125	0.425282	F5
14.03.2019	13-G-563-F	female	1850	37	38.65	388		3.6523	2.08919	20.973	24.9667	1.64787	8.78715	F3
14.03.2019	13-G-572-F	female	1568	32	51.89	24.16		4.78516	3.30931	1.54082	0.299565	0.274363	0.935535	F3
14.03.2019	13-G-573-F	female	1836	32	47.08	558		5.60303	2.56427	30.3922	6.24841	1.16946	3.14077	F2
14.03.2019	13-G-574-F	female	1300	31.5	26.43	24.54		4.15922	2.03308	1.88769	0.391918	0.125	1.2187	F1/F2
14.03.2019	13-G-575-F	female	1696	33	46.73	27.4		4.71937	2.75531	1.61557	0.433309	0.125	0.986637	F3
14.03.2019	13-G-576-F	female	1822	34.5	55.79	295.07		4.43702	3.06202	16.1948	4.90641	1.07764	1.60937	F1/F2
14.03.2019	13-G-577-F	female	1584	33	25.43	365		4.40771	1.60543	23.0429	2.87549	0.296579	0.683962	F4
14.03.2019	13-G-586-F	female	2170	37	81.41	610		4.28405	3.75161	28.1106	11.9435	1.36774	2.24166
14.03.2019	13-G-587-F	female	2182	36	98.38	590		4.67678	4.50871	27.0394	14.4048	1.17546	3.62883	F3
14.03.2019	13-G-588-F	female	2184	37	59.11	504		4.31169	2.7065	23.0769	0.442622	0.250312	0.125	F2
14.03.2019	13-G-589-F	female	2906	40	111.9	660		4.54063	3.85065	22.7116	14.8138	1.67422	4.46832	F4
14.03.2019	13-G-590-F	female	2464	37	74.31	690		4.86447	3.01583	28.0032	18.1415	1.5	1.05098	F2
14.03.2019	13-G-591-F	female	2270	36.5	74.78	648		4.66818	3.29427	28.5463	12.9759	1.44	2.87	F2
14.03.2019	13-G-593-F	female	2742	38	76.11	728		4.99708	2.77571	26.55	8.67099	1.09844	1.31653	F5
14.03.2019	A-13-G-574-F	female	2700	35	122.04	460		6.29738	4.52	17.037	12.2349	1.1096	8.94528	F3/F4
14.03.2019	A-13-G-576-F	female	2550	38	109.67	344.8		4.64718	4.30078	13.5216	2.79425	0.576923	4.09811	F3/F4
14.03.2019	A-13-G-577-F	female	1998	36	60.42	347.4		4.28241	3.02402	17.3874	15.9773	1.37943	5.67473	F3/F4
14.03.2019	A-13-G-578-F	female	1420	32	39.25	17.18		4.3335	2.76408	1.20986	0.125	0.125	0.125	F3/F4
14.03.2019	A-13-G-579-F	female	2418	37	101.4	454		4.77366	4.19355	18.7758	15.3824	0.261528	9.54864	F3/F4
14.03.2019	A-13-G-581-F	female	2320	36.5	109.92	386		4.771	4.73793	16.6379	5.48077	0.832435	7.2403	F3/F4
14.03.2019	A-13-G-582-F	female	2158	37.5	113.68	193.96		4.09221	5.26784	8.98795	0.594063	0.263906	2.69566	F3/F4
14.03.2019	A-13-G-583-F	female	860	28	21.81	11.79		3.91764	2.53605	1.37093	0.125	0.125	0.409735	F3/F4
14.03.2019	A-13-G-585-F	female	2850	38	136.92	634		5.19391	4.80421	22.2456	13.4819	1.10057	10.3134	F3/F4
14.03.2019	A-13-G-590-F	female	1214	32	29.62	32.16		3.70483	2.43987	2.64909	0.125	0.125	0.237747	F3
14.03.2019	A-13-G-591-F	female	2822	37	122.68	820		5.57124	4.34727	29.0574	11.9639	1.15846	7.02112	F3/F4
27.03.2019	A-14-G-612-F	female	1478	33	62.17	148.26		4.11275	4.20636	10.0311	0.721057	0.344191	2.21602
27.03.2019	A-14-G-613-F	female	2196	34	90.43	430		5.58722	4.11794	19.5811	29.9737	1.89603	6.58988
27.03.2019	A-14-G-614-F	female	3062	37	158.32	442		6.04505	5.17048	14.435	3.88436	0.773573	3.4811
27.03.2019	A-14-G-615-F	female	1372	31	31.31	12.74		4.60542	2.28207	0.928571	0.125	0.125	0.125
27.03.2019	A-14-G-616-F	female	1296	31	30.45	12.88		4.35031	2.34954	0.993827	0.125	0.125	0.125
27.03.2019	A-14-G-617-F	female	1780	32.5	81.92	272		5.18525	4.60225	15.2809	3.23827	0.667901	3.706
27.03.2019	A-14-G-618-F	female	1868	34	77.77	430		4.7527	4.16328	23.0193	9.06191	1.18096	4.64708
27.03.2019	A-14-G-619-F	female	1598	33	84.36	187.15		4.44667	5.2791	11.7115	1.26251	0.394523	3.01785
27.03.2019	A-14-G-620-F	female	2162	37	56.64	434		4.26826	2.6198	20.074	17.3878	1.60167	2.05346
27.03.2019	A-14-G-621-F	female	1618	33.5	39.99	284.22		4.30372	2.47157	17.5661	18.7792	1.80488	6.14917
27.03.2019	A-14-G-622-F	female	1878	36	92.2	239.26		4.02521	4.90948	12.7401	2.61146	0.52565	5.2912
27.03.2019	A-14-G-625-F	female	1384	34	37.09	14.02		3.52127	2.67991	1.01301	0.125	0.235392	0.125
27.03.2019	A-14-G-626-F	female	2302	37	125.91	228.58		4.54465	5.46959	9.92963	1.47918	0.456548	2.28569
27.03.2019	A-14-G-627-F	female	2432	36	102.57	608		5.21262	4.21752	25	23.1343	1.85942	3.6241
10.04.2019	A-14-G-648-F	female	2240	36.5	76.08	580		4.60648	3.39643	25.8929	0.125	0.125	0.125
10.04.2019	A-15-G-646-F	female	2482	36	101.9	568		5.31979	4.10556	22.8848	12.2561	1.42184	2.03757
10.04.2019	A-15-G-647-F	female	1918	34	56.7	398		4.87991	2.9562	20.7508	1.64912	0.664548	0.581356
10.04.2019	A-15-G-649-F	female	2108	36.5	84.9	752		4.33503	4.02751	35.6736	5.52524	1.11313	0.470819
10.04.2019	A-15-G-650-F	female	2470	36	110	628		5.29407	4.45344	25.4251	10.8349	1.31933	5.76843
10.04.2019	A-15-G-651-F	female	2474	35	101.4	394		5.77026	4.09863	15.9256	16.978	2.32342	3.5361
10.04.2019	A-15-G-652-F	female	2160	37	112	378		4.26431	5.18519	17.5	17.6259	1.80007	4.01599
10.04.2019	A-15-G-653-F	female	2100	36	64.5	352		4.50103	3.07143	16.7619	2.07401	0.609957	0.587563
10.04.2019	A-15-G-662-F	female	1374	36	46.86	86.57		2.94496	3.41048	6.30058	0.918939	0.433594	0.363002
10.04.2019	A-15-G-663-F	female	2294	38	49.32	882		4.18064	2.14996	38.4481	0.433239	0.125	0.125
10.04.2019	A-15-G-665-F	female	1574	34.5	56.54	456		3.83308	3.59212	28.9708	0.413167	0.250977	0.125
10.04.2019	A-15-G-666-F	female	1928	35	51.6	416		4.49679	2.67635	21.5768	0.571623	0.46875	0.125
10.04.2019	A-15-G-667-F	female	2214	37.4	82.81	804		4.23217	3.74029	36.3144	6.61645	1.18386	3.66199
10.04.2019	A-15-G-668-F	female	1840	36.5	47.8	88.29		3.7839	2.59783	4.79837	0.867659	0.497137	0.125
10.04.2019	A-15-G-669-F	female	2174	35	62	600		5.07055	2.85189	27.5989	0.538591	0.368164	0.125
24.04.2019	A-16-G-688-F	female	2648	38	52.24	805		4.82578	1.97281	30.4003	8.06358	1.24982	5.30354
24.04.2019	A-16-G-689-F	female	2548	38	71.39	438		4.64353	2.80181	17.19	0.467847	0.125	0.125
24.04.2019	A-16-G-690-F	female	2948	36	65.77	860		6.31859	2.231	29.1723	21.6267	1.76294	6.34696
24.04.2019	A-16-G-691-F	female	2868	37	118.89	728		5.66205	4.1454	25.3835	7.00158	1.32138	6.3575
24.04.2019	A-16-G-692-F	female	2526	36.5	79.42	844		5.19463	3.1441	33.4125	12.2832	1.50444	3.34686
24.04.2019	A-16-G-693-F	female	2492	37.5	47.18	690		4.72557	1.89326	27.6886	6.45991	1.54882	7.97633
24.04.2019	A-16-G-694-F	female	2394	38.5	63	746		4.1951	2.63158	31.1612	18.2034	1.63258	1.90257
24.04.2019	A-16-G-695-F	female	1948	34	39	516		4.95624	2.00205	26.4887	0.44438	0.249594	0.422349
24.04.2019	A-16-G-704-F	female	2078	39	52.1	128.3		3.50309	2.50722	6.17421	0.566955	0.125	0.125
24.04.2019	A-16-G-706-F	female	2236	36	65.9	500		4.79252	2.94723	22.3614	1.68651	1.3	0.35
24.04.2019	A-16-G-707-F	female	1746	34	48.6	517		4.4423	2.78351	29.6105	0.415536	0.125	0.36
24.04.2019	A-16-G-708-F	female	2266	35	57	634		5.28513	2.51545	27.9788	0.511778	0.125	0.125
24.04.2019	A-16-G-709-F	female	2572	39	59.8	522		4.33588	2.32504	20.2955	0.365062	0.125	0.125
24.04.2019	A-16-G-710-F	female	1946	36	53.2	506		4.17095	2.73381	26.0021	0.125	0.125	0.125
24.04.2019	A-16-G-711-F	female	2220	38	66	642		4.04578	2.97297	28.9189	0.869415	0.53	0.125
2018-01-30	0-G-19-M	male	196.7	15.5	6.6	0.11		5.28213	3.35536	0.0559227
2018-03-05	1-G-41-M	male	302.3	17.5	8.07	0.3		5.64058	2.66953	0.0992392
2018-03-05	1-G-44-M	male	230.5	15.5	5.14	0.16		6.18979	2.22993	0.0694143				M1
2018-04-11	2-G-69-M	male	280	19.8	7.2	0.1		3.60714	2.57143	0.0357143	0.284007	0.25
2018-04-11	2-G-74-M	male	239	17	5.2	0.1		4.86464	2.17573	0.041841	0.43	0.43		M0
2018-04-11	2-G-76-M	male	190	16.5	5.5	0.1		4.22962	2.89474	0.0526316	0.3	0.13		M0
2018-04-11	2-G-77-M	male	220	16.7	5.5	0.1		4.7236	2.5	0.0454545	0.13	0.13		M0
2018-04-11	2-G-78-M	male	221	17	5.7	0.1		4.49827	2.57919	0.0452489	0.13	0.13		M0
2018-04-11	2-G-80-M	male	345	19.5	12.3	2		4.65281	3.56522	0.57971	4.33	3.55		M2
2018-04-11	2-G-82-M	male	305	18.7	9.6	0.1		4.66418	3.14754	0.0327869	0.13	0.13		M0
2018-04-11	2-G-83-M	male	368	19.8	10.2	15.1		4.74081	2.77174	4.10326	0.830956	1.21465		M2
2018-04-11	2-G-86-M	male	219	16	5.1	0.1		5.34668	2.32877	0.0456621	0.125	0.125		M0
2018-04-11	2-G-89-M	male	175	15.4	3.7	0.1		4.79155	2.11429	0.0571429	0.360677	1.01783
2018-04-11	2-G-90-M	male	198	16.2	6.3	0.1		4.65715	3.18182	0.0505051	0.125	0.125		M0
2018-04-11	2-G-91-M	male	165	15.8	4.5	0.1		4.18324	2.72727	0.0606061	0.125	0.125
2018-04-11	2-G-92-M	male	142	14.3	4.8	0.1		4.85602	3.38028	0.0704225	0.125	0.125		M0
2018-04-11	2-G-94-M	male	326	19	9.2	0.1		4.75288	2.82209	0.0306748	0.349609	0.375397		M0
2018-04-11	2-G-95-M	male	139	14.5	3.7	2		4.55943	2.66187	1.43885	0.322917	0.246292		M1
2018-04-11	2-G-96-M	male	319	19.2	7.7	0.1		4.50699	2.41379	0.031348	0.125	0.305879		M0
2018-06-13	3-G-111-M	male	315	20	8.08	24.62		3.9375	2.56508	7.81587	0.125	23.519
2018-06-13	3-G-112-M	male	362	20	9.82	2.46		4.525	2.71271	0.679558	0.635841	0.963559
2018-06-13	3-G-115-M	male	236	17.5	4.9	0.34		4.4035	2.07627	0.144068	0.6395	1.17823
2018-06-13	3-G-110-M	male	567	22	14.37	3.24		5.32494	2.53439	0.571429	0.641533	1.00203
2018-06-13	3-G-118-M	male	391	21	12.28	23.11		4.22201	3.14066	5.91049	0.125	27.106		M3
2018-06-13	3-G-121-M	male	251	19	6.38	0.32		3.65943	2.54183	0.12749	7.40285	0.922027		M0
2018-06-13	3-G-124-M	male	204	16.5	3.73	0.1		4.54128	1.82843	0.0490196	0.313046	0.263918		M0
2018-06-13	3-G-125-M	male	324	20.5	9.26	11.76		3.76083	2.85802	3.62963	36.2778	28.288		M4
2018-06-13	3-G-126-M	male	338	19	8.26	0.52		4.92783	2.44379	0.153846	0.430819	0.764563
2018-06-13	3-G-127-M	male	206	18	6.03	8.66		3.53224	2.92718	4.20388	28.2324	26.2908
2018-06-13	3-G-130-M	male	518	22	13.29	0.7		4.86476	2.56564	0.135135	0.427541	0.606189
2018-06-13	3-G-131-M	male	237	18.5	7.7	14.32		3.74311	3.24895	6.04219	12.2923	8.63953
2018-06-13	3-G-136-M	male	322	20	10.35	17.89		4.025	3.21429	5.5559	16.4095	14.5698
2018-06-13	3-G-137-M	male	700	23.5	19.63	1.77		5.3938	2.80429	0.252857	0.402254	0.61165
2018-06-13	3-G-140-M	male	327	20.5	7.05	0.53		3.79565	2.15596	0.16208	0.416068	0.675364
2018-06-13	3-G-141-M	male	331	20.5	9.41	21.21		3.84208	2.8429	6.40785	39.3649	22.2554
2018-08-07	4-G-168-M	male	297	20	7.8	0.05		3.7125	2.62626	0.016835	0.962145	0.125		M1
2018-08-07	4-G-183-M	male	384	20.1	16.5	0.05		4.72871	4.29688	0.0130208	0.336428	5.22451		M2
2018-08-07	4-G-184-M	male	727	24.6	21.6	9.1		4.88348	2.97111	1.25172	4.75474	1.03677		M1
2018-08-07	4-G-163-M	male	354	20.2	6.4	18.9		4.29486	1.80791	5.33898	11.4765	14.5644
2018-08-07	4-G-164-M	male	278	20.1	5.9	8.4		3.42339	2.1223	3.02158	0.29783	12.5673
2018-08-07	4-G-166-M	male	342	21.4	8.2	11.6		3.48967	2.39766	3.39181	0.236763	9.13598
2018-08-07	4-G-167-M	male	328	19.3	7	0.05		4.56249	2.13415	0.0152439	0.125	0.125
2018-08-07	4-G-169-M	male	537	22	16.5	7.6		5.0432	3.07263	1.41527	0.238469	1.11183
2018-08-07	4-G-171-M	male	567	23.7	19.6	7.8		4.2593	3.45679	1.37566	0.435999	0.76184
2018-08-07	4-G-172-M	male	621	23.9	20.8	1		4.54881	3.34944	0.161031	0.457492	0.552213
2018-08-07	4-G-178-M	male	533	23.9	22.4	8.4		3.90421	4.20263	1.57598	0.125	0.542508
2018-08-07	4-G-181-M	male	205	17.9	6.3	5		3.57433	3.07317	2.43902	0.31	2.79729
2018-09-19	5-G-198-M	male	666	24	27	31.7		4.81771	4.05405	4.75976	2.05754	1.2713
2018-09-19	5-G-210-M	male	309	19.9	7	3.8		3.92102	2.26537	1.22977	24.0956	6.72872
2018-09-19	5-G-217-M	male	528	23	20	19		4.33961	3.78788	3.59848	1.71384	1.78939
2018-09-19	5-G-220-M	male	454	21.8	13.8	6.4		4.38214	3.03965	1.40969	5.04673	2.79412
2018-09-19	5-G-223-M	male	225	17.5	4.6	0.05		4.19825	2.04444	0.0222222	0.85	0.355798
2018-09-19	2-G-207-M	male	301	19.3	4.6	26.7		4.18692	1.52824	8.87043	14.1871	4.31231
2018-09-19	5-G-195-M	male	243	19	2.9	4.9		3.54279	1.19342	2.01646	1.14839	0.639867		M4
2018-09-19	5-G-196-M	male	772	25.5	24.5	0.8		4.65583	3.17358	0.103627	0.125	0.263918		M0
2018-09-19	5-G-199-M	male	666	25.1	22.5	0.05		4.21166	3.37838	0.00750751	0.26	0.413603		M0
2018-09-19	5-G-202-M	male	656	23.4	24.5	15.2		5.11984	3.73476	2.31707	1.19683	1.2105		M2
2018-09-19	5-G-203-M	male	862	26.9	33.2	34.3		4.42844	3.85151	3.97912	0.787703	1.75587		M2
2018-09-19	5-G-209-M	male	369	21.3	8.2	4.5		3.81845	2.22222	1.21951	0.668877	0.401786		M5
2018-09-19	5-G-212-M	male	493	21.5	11.9	0.05		4.96057	2.41379	0.010142	0.338005	0.374212		M0
2018-09-19	5-G-214-M	male	622	24.5	25.2	36.4		4.22953	4.05145	5.85209	2.30542	1.64233		M2
2018-09-19	5-G-224-M	male	352	21	9.3	10.7		3.80089	2.64205	3.03977	21.2	9.76368		M4
2018-09-19	5-G-225-M	male	488	23	19.7	28.6		4.01085	4.03689	5.86066	20.7244	1.00968		M2
2018-10-30	6-G-238-M	male	888	25.6	30.5	21.4		5.29289	3.43468	2.40991	0.567096	0.679041		M2
2018-10-30	6-G-243-M	male	387	19.8	11.6	10		4.98558	2.99742	2.58398	0.361362	0.360034		M0
2018-10-30	6-G-244-M	male	445	29.1	19.3	22.2		1.80585	4.33708	4.98876	1.28731	1.12382		M2
2018-10-30	6-G-245-M	male	1496	30.7	53.7	72		5.17031	3.58957	4.81283	1.82627	1.75152		M1
2018-10-30	6-G-246-M	male	1442	31.2	52.1	29.9		4.7479	3.61304	2.07351	0.606975	0.125
2018-10-30	6-G-258-M	male	844	26.5	31.3	70.1		4.53529	3.70853	8.30569	5.91361	2.72198		M1
2018-10-30	6-G-259-M	male	605	23.3	20.1	0.9		4.78286	3.32231	0.14876	0.302273	0.241434		M0
2018-10-30	6-G-261-M	male	547	22.7	15.9	10.3		4.67638	2.90676	1.883	5.47775	2.44728		M3
2018-10-30	6-G-264-M	male	843	26	33.6	49		4.79631	3.98577	5.81257	2.51282	2.26623		M1
2018-10-30	6-G-266-M	male	362	21	10.6	11		3.90887	2.92818	3.03867	3.34967	1.64834		M4
2018-10-30	6-G-267-M	male	864	27.5	36.6	65.4		4.15447	4.23611	7.56944	6.3966	3.65011		M2
2018-10-30	6-G-247-M	male	734	24.5	29.3	24		4.99112	3.99183	3.26975	2.47906	1.9239
2018-10-30	6-G-248-M	male	701	24.5	31.6	50.2		4.76672	4.50785	7.1612	4.63931	1.90726
2018-10-30	6-G-253-M	male	810	26	25.8	50		4.60856	3.18519	6.17284	2.14641	1.79539
2018-10-30	6-G-256-M	male	409	21	7.2	6.5		4.41637	1.76039	1.58924	1.39904	1.11298
2018-11-28	7-G-299-M	male	868	26	44.26	80.25		4.93855	5.09908	9.24539	3.0885	1.89685
2018-11-28	7-G-307-M	male	1180	30	44.34	78.23		4.37037	3.75763	6.62966	2.838	0.125
2018-11-28	6-G-297-M	male	666	24.5	20.15	46.71		4.52873	3.02553	7.01351	3.6285	2.24334
2018-11-28	7-G-300-M	male	889	26.9	50.46	71.64		4.56715	5.67604	8.05849	3.82463	3.32027		M3
2018-11-28	7-G-302-M	male	1292	30	48.74	106.38		4.78519	3.77245	8.23375	2.523	2.19027		M2
2018-11-28	7-G-303-M	male	1292	30	48.74	106.38		4.78519	3.77245	8.23375	2.523	2.19027		M3
2018-11-28	7-G-310-M	male	545	21.8	20.65	7.5		5.2605	3.78899	1.37615	0.125	0.125		M3
2018-11-28	7-G-311-M	male	831	27.5	37.86	52.41		3.99579	4.55596	6.30686	12.0633	4.41847		M3
2018-11-28	7-G-313-M	male	1099	28.7	46.96	69.55		4.64892	4.27298	6.32848	0.885463	0.709437		M1
2018-11-28	7-G-315-M	male	943	28.5	34.15	57.64		4.07359	3.62142	6.11241	11.506	3.89089		M1
2018-11-28	7-G-318-M	male	734	25.6	33.25	65.56		4.37498	4.52997	8.93188	4.24254	2.43271		M3
2019-01-03	8-G-336-M	male	596	24	17.1	0.7		4.31134	2.86913	0.11745	0.242102	0.125		M0
2019-01-03	8-G-338-M	male	860	27	48.03	70.93		4.36925	5.58488	8.24767	0.357533	0.41651		M2
2019-01-03	8-G-339-M	male	920	27	44.46	54.9		4.67408	4.83261	5.96739	17.4569	6.82854		M3
2019-01-03	8-G-343-M	male	806	26.5	36.8	60.48		4.33109	4.56576	7.50372	4.47838	2.44397		M3
2019-01-03	8-G-346-M	male	1586	32.5	70.9	88.9		4.62012	4.47037	5.6053	6.16801	2.20797		M3
2019-01-03	8-G-347-M	male	652	24.5	29.47	51.17		4.43353	4.51994	7.84816	3.69125	3.41272		M3
2019-01-03	8-G-348-M	male	1152	30	57.76	107.45		4.26667	5.01389	9.32726	14.0561	7.07666		M3
2019-01-03	8-G-350-M	male	1082	28.5	45.5	87.5		4.67404	4.20518	8.08688	3.57543	2.99461		M3
2019-01-03	8-G-352-M	male	626	23.5	26.6	31.7		4.82359	4.2492	5.0639	21.7586	8.3147		M3
2019-01-03	8-G-354-M	male	542	22.5	16.87	6.47		4.7583	3.11255	1.19373	17.0625	6.58753		M4
2019-01-03	8-G-356-M	male	846	26.5	30.4	57.44		4.54603	3.59338	6.7896	14.903	6.51888		M3
2019-01-03	8-G-359-M	male	821	27	31.43	45		4.17111	3.82826	5.48112	10.0983	6.65904
2019-01-03	8-G-363-M	male	537	24.5	23.7	34.31		3.65154	4.41341	6.3892	12.6966	6.16705
2019-01-03	8-G-365-M	male	523	24	18.47	1.21		3.78328	3.53155	0.231358	0.393359	0.304559
2019-01-03	9-G-367-M	male	873	27.5	35.43	55.56		4.19775	4.05842	6.36426	1.33592	0.545566
2019-01-17	9-G-378-M	male	769	26.5	26.72	39.33		4.13227	3.47464	5.11443	12.5	6.57323
2019-01-17	9-G-381-M	male	618	25	21.76	39.93		3.9552	3.52104	6.46117	15.0575	4.90847
2019-01-17	9-G-383-M	male	387	25	28.94	50.51		2.4768	7.47804	13.0517	9.06593	3.06573
2019-01-17	9-G-385-M	male	424	22	18.84	10.13		3.98197	4.4434	2.38915	0.763093	0.514141
2019-01-17	9-G-389-M	male	409	21	13.87	3.56		4.41637	3.3912	0.870416	19.1379	4.80263
2019-01-17	9-G-390-M	male	1936	34.5	78.88	146.53		4.71463	4.07438	7.5687	6.63836	4.39645
2019-01-17	9-G-392-M	male	2020	35.5	82.65	148.52		4.51509	4.09158	7.35248	11.1538	4.86842
2019-01-17	9-G-400-M	male	545	23.5	19.1	32.22		4.19945	3.50459	5.91193	16.2644	5.95252
2019-01-17	9-G-406-M	male	485	22.5	17.67	0.8		4.25789	3.6433	0.164948	0.294017	0.494064
2019-01-17	9-G-387-M	male	740	24.5	17.38	1.1		5.03192	2.34865	0.148649	0.264357	1.43804		M0
2019-01-17	9-G-394-M	male	1762	33.5	66.76	95.99		4.68675	3.78888	5.44779	8.66758	2.27263		M4
2019-01-17	9-G-406-M	male	485	22.5	17.67	0.8		4.25789	3.6433	0.164948	0.294017	0.494064		M0
2019-01-17	9-G-398-M	male	1534	33.5	56.83	145.28		4.08029	3.70469	9.47066	2.33716	2.99138		M3
2019-01-17	9-G-405-M	male	566	23.5	29.61	41.79		4.36127	5.23145	7.38339	12.8709	1.96013		M3
2019-01-17	9-G-407-M	male	673	26	25.13	32.25		3.82909	3.73403	4.79198	13.5302	3.9159		M3
2019-01-17	9-G-408-M	male	714	26	23.75	39.63		4.06236	3.32633	5.55042	9.42308	6.72197		M4
2019-01-17	9-G-409-M	male	1053	30	28.09	27.1		3.9	2.66762	2.5736	14.2857	11.6537		M3
2019-01-31	9-G-460-M	male	726	25.5	22.5	31.7		4.37841	3.09917	4.36639	3.54964	0.125
2019-01-31	10-G-462-M	male	827	27.5	30.8	39.3		3.97656	3.7243	4.75212	18.2716	12.6204
2019-01-31	10-G-465-M	male	607	26	18.8	24.1		3.45357	3.0972	3.97035	13.555	3.97609
2019-01-31	10-G-466-M	male	656	25	27.3	29.4		4.1984	4.16159	4.48171	17.7817	13.8846
2019-01-31	10-G-467-M	male	546	25	15.1	31.2		3.4944	2.76557	5.71429	16.076	6.29938
2019-01-31	10-G-436-M	male	655	26	23.6	45.1		3.72667	3.60305	6.8855	17.3239	7.11798
2019-01-31	10-G-444-M	male	1115	28.5	36.1	72.4		4.8166	3.23767	6.49327	23.1286	6.70088
2019-01-31	10-G-445-M	male	1422	33	42	88.4		3.95692	2.95359	6.2166	32.0335	10.517
2019-01-31	10-G-446-M	male	1384	32.5	37.3	81.4		4.03168	2.69509	5.8815	20.0125	9.34844
2019-01-31	10-G-447-M	male	817	27	30.6	62.4		4.15079	3.74541	7.6377	31.4694	13.2684
2019-01-31	10-G-448-M	male	819	26.5	21.6	1.2		4.40095	2.63736	0.14652	0.555925	0.763393
2019-01-31	10-G-449-M	male	481	24	18.5	30.9		3.47946	3.84615	6.42412	11.8578	6.17853
2019-01-31	10-G-451-M	male	956	29	33.9	42.3		3.9198	3.54603	4.42469	55.0655	14.1501
2019-01-31	A-10-G-439-M	male	637	23.5	18.85	47.65		4.90835	2.95918	7.48038	2.44128	1.06088
2019-01-31	A-10-G-441-M	male	664	24.5	29.68	30.07		4.51513	4.46988	4.52861	3.22982	1.77596
2019-01-31	A-10-G-442-M	male	665	25.5	28.48	34.65		4.01052	4.28271	5.21053	0.719978	0.631461
2019-01-31	A-10-G-443-M	male	698	26.5	32.67	49.59		3.75075	4.68052	7.10458	3.5774	1.64335
2019-01-31	A-10-G-446-M	male	1806	31.5	77.6	131.27		5.77811	4.29679	7.26855	3.6637	2.76144
2019-01-31	A-10-G-448-M	male	885	27	38.35	49.26		4.49627	4.33333	5.5661	30.4978	10.4975
2019-01-31	A-10-G-450-M	male	1240	30.5	39.62	4.23		4.37041	3.19516	0.341129	0.396494	0.49812
2019-01-31	10-G-459-M	male	488	23.2	15.6	24		3.90801	3.19672	4.91803	10.9506	0.125
2019-01-31	10-G-463-M	male	520	23	16.7	27.9		4.27386	3.21154	5.36538	12.1514	3.99558
2019-01-31	10-G-464-M	male	890	27.5	30.2	41.9		4.27949	3.39326	4.70787	19.6116	6.94647
2019-02-14	11-G-482-M	male	2392	35.5	107.39	612		5.34658	4.48955	25.5853	9.37861	5.35714		M4
2019-02-14	11-G-483-M	male	1554	31.5	48.8	21.06		4.97187	3.14028	1.35521	30.244	7.08791		M4
2019-02-14	11-G-484-M	male	1424	30.5	58.05	22.04		5.01892	4.07654	1.54775	28.4461	5.74038		M3
2019-02-14	11-G-485-M	male	2364	35	70.55	766		5.5137	2.98435	32.4027	10.2023	3.90659		M3/M4
2019-02-14	11-G-488-M	male	528	24	15.86	24.81		3.81944	3.00379	4.69886	37.0702	25.9542		M3/M4
2019-02-14	11-G-489-M	male	968	29	29.21	51.15		3.969	3.01756	5.28409	48.4879	35.2941		M3/M4
2019-02-14	11-G-492-M	male	994	28.5	40.65	60.42		4.2939	4.08954	6.07847	12.8133	5.87677		M3
2019-02-14	11-G-493-M	male	448	23	12.46	0.9		3.68209	2.78125	0.200893	0.355887	0.668623		M0
2019-02-14	11-G-498-M	male	2260	34.5	116.46	167.47		5.50365	5.1531	7.41018	8.75155	2.86105		M4
2019-02-14	11-G-499-M	male	1720	32	90.83	183.47		5.24902	5.28081	10.6669	11.8387	3.62391		M3/M4
2019-02-14	11-G-502_M	male	448	23	19.52	15.26		3.68209	4.35714	3.40625	18.2562	6.51		M4
2019-02-14	11-G-503-M	male	740	26	25.14	29.64		4.21029	3.3973	4.00541	39.6925	7.005		M4
2019-02-14	11-G-504-M	male	470	24	11.41	23.36		3.39988	2.42766	4.97021	15.0514	6.56172		M3/M4
2019-02-14	11-G-506-M	male	859	28	24.74	40.84		3.91308	2.88009	4.75437	0.544524	0.334413		M0
2019-02-14	11-G-507-M	male	443	22	11.65	0.46		4.16041	2.6298	0.103837	31.3953	8.40517		M3/M4
2019-02-14	11-G-509-M	male	757	26	19.31	37.65		4.30701	2.55086	4.97358	14.8053	4.41		M3/M4
2019-02-28	12-G-520-M	male	489	24	10.65	21.55		3.53733	2.17791	4.40695	0.125	0.66
2019-02-28	12-G-521-M	male	1134	31	36.15	25.26		3.80652	3.18783	2.22751	2.54001	0.713039
2019-02-28	12-G-523-M	male	522	25.5	13.31	23.06		3.14811	2.54981	4.41762	32.7273	10.2894
2019-02-28	12-G-526-M	male	622	25.5	19.51	37.92		3.7512	3.13666	6.09646	14.5312	11.2269
2019-02-28	12-G-528-M	male	478	25	10.58	23.06		3.0592	2.21339	4.82427	24.7761	6.55859
2019-02-28	12-G-529-M	male	1630	33	54.33	82.99		4.53572	3.33313	5.09141	0.125	10.4051
2019-02-28	12-G-533-M	male	1104	29.5	33.45	66.38		4.30034	3.02989	6.01268	14.4655	5.45455
2019-02-28	12-G-535-M	male	642	24	16.86	25.07		4.6441	2.62617	3.90498	13.8281	10.8218
2019-02-28	12-G-536-M	male	795	27	23.47	52.17		4.03902	2.9522	6.56226	9.43921	4.67264
2019-02-28	12-G-544-M	male	543	25	17.64	30.38		3.4752	3.24862	5.59484	29.0339	14.2477
2019-02-28	12-G-546-M	male	734	27.5	24.88	33.42		3.52938	3.38965	4.55313	47.2374	23.7405
2019-02-28	12-G-547-M	male	392	22	11.84	0.49		3.68144	3.02041	0.125	0.305979	0.437309
2019-02-28	12-G-548-M	male	517	25.5	14.09	26.48		3.11796	2.72534	5.12186	24.0723	14.3519
2019-02-28	A-12-G-520-M	male	466	24.5	23.82	0.4		3.16875	5.11159	0.0858369	0.291023	18.5714
2019-02-28	A-12-G-521-M	male	915	28	43.89	49.31		4.16819	4.79672	5.38907	3.62483	2.21171
2019-02-28	A-12-G-523-M	male	711	26	31.98	41.71		4.04529	4.49789	5.86639	0.803811	0.736834
2019-02-28	A-12-G-524-M	male	1005	29	31.88	49.01		4.12071	3.17214	4.87662	2.0745	1.55266
2019-02-28	A-12-G-528-M	male	471	23	18.99	24.55		3.87113	4.03185	5.21231	13.4726	6.77752
2019-02-28	A-12-G-531-M	male	866	26.5	23.7	3.29		4.65351	2.73672	0.379908	0.125	0.370141
2019-02-28	A-12-G-533-M	male	587	24.5	16.04	18.02		3.99153	2.73254	3.06985	39.1633	12.6042
2019-02-28	12-G-549-M	male	705	27.5	18.12	28.65		3.38993	2.57021	4.06383	3.63495	2.13798
2019-02-28	12-G-550-M	male	1067	29.5	24.3	61.69		4.15622	2.27741	5.78163	40.3446	14.1898
2019-02-28	12-G-551-M	male	510	23.5	15.35	19.09		3.92977	3.0098	3.74314	0.390284	11.0069
2019-03-14	A-13-G-562-M	male	637	25	22.91	34.12		4.0768	3.59655	5.35636	12.7864	5.685		M3
2019-03-14	A-13-G-563-M	male	1588	36	58.36	102.26		3.40364	3.67506	6.43955	5.70804	1.94962		M3
2019-03-14	A-13-G-564-M	male	1362	33	37.51	53.16		3.78997	2.75404	3.90308	5.66434	2.4317		M3
2019-03-14	A-13-G-566-M	male	723	29	27.41	30.9		2.96445	3.79115	4.27386	2.52955	0.919453		M3
2019-03-14	A-13-G-569-M	male	511	24.5	16.25	62.37		3.47474	3.18004	12.2055	1.50929	0.805946		M3
2019-03-14	A-13-G-572-M	male	1204	29.5	52.96	69.01		4.68987	4.39867	5.73173	14.2229	3.72513		M3
2019-03-14	A-13-G-573-M	male	816	28	33.59	38.83		3.7172	4.11642	4.75858	5.51136	1.40097		M3
2019-03-14	A-13-G-575-M	male	710	25	21.71	0.6		4.544	3.05775	0.084507	0.125	0.125		M3
2019-03-14	A-13-G-580-M	male	836	26.5	38.44	37.79		4.4923	4.59809	4.52033	7.86145	3.63256		M4
2019-03-14	A-13-G-586-M	male	796	27	30.1	44.13		4.0441	3.78141	5.54397	33.0274	6.49875		M3
2019-03-14	A-13-G-587-M	male	1215	32	33.33	63.88		3.70789	2.74321	5.25761	25.6671	6.78		M3/M4
2019-03-14	A-13-G-588-M	male	790	27.5	33.58	31.41		3.79865	4.25063	3.97595	16.4479	4.14		M3/M4
2019-03-14	A-13-G-589-M	male	816	27	40.48	12.08		4.14571	4.96078	1.48039	16.294	6.61431		M3
2019-03-14	A-13-G-592-M	male	544	25.5	13.55	19.93		3.28079	2.49081	3.6636	5.88287	6.11469		M3
2019-03-14	A-13-G-593-M	male	576	25.5	17.39	23.56		3.47378	3.0191	4.09028	40.4738	10.6773		M4
2019-03-14	13-G-564-M	male	609	25	15.8	23.79		3.8976	2.59442	3.9064	9.70238	3.38848		M3
2019-03-14	13-G-565-M	male	442	23	11.77	20.04		3.63278	2.6629	4.53394	0.473834	0.444455		M4
2019-03-14	13-G-566-M	male	689	27.5	18.18	29.53		3.313	2.63861	4.28592	26.4864	7.3125		M4
2019-03-14	13-G-567-M	male	593	26	18.07	27.96		3.37392	3.04722	4.71501	5.29188	3.09855		M3/M4
2019-03-14	13-G-568-M	male	857	30	24.9	27.47		3.17407	2.90548	3.20537	3.30215	2.57047		M3
2019-03-14	13-G-569-M	male	682	25	21.15	23.93		4.3648	3.10117	3.5088	19.0186	6.8475		M3
2019-03-14	13-G-570-M	male	401	21	11.37	16.81		4.32999	2.83541	4.19202	12.8869	3.55456		M4
2019-03-14	13-G-571-M	male	594	26	16.69	27.11		3.37961	2.80976	4.56397	0.321037	4.15		M4
2019-03-14	13-G-578-M	male	614	24	22.75	24.32		4.44155	3.70521	3.96091	5.15863	2.2481		M3
2019-03-14	13-G-579-M	male	426	22.5	13.51	0.61		3.73992	3.17136	0.143192	12.7012	2.89		M0
2019-03-14	13-G-580-M	male	1208	33.5	35.02	60.6		3.21316	2.89901	5.01656	22.7659	7.46593		M3
2019-03-14	13-G-382-M	male	2330	34	112.21	167.43		5.92815	4.81588	7.18584	2.07661	0.466944		M4
2019-03-14	13-G-583-M	male	367	21	9.59	12.61		3.96285	2.61308	3.43597	3.57132	2.55725		M3
2019-03-14	13-G-584-M	male	699	26.5	20.75	29.63		3.75612	2.96853	4.23891	44.4556	19.401		M3/M4
2019-03-27	A-13-G-604-M	male	686	28	26.27	33.35		3.125	3.82945	4.86152	0.87112	0.563584
2019-03-27	A-14-G-605-M	male	544	24	25.84	23.64		3.93519	4.75	4.34559	7.11319	3.32243
2019-03-27	A-14-G-606-M	male	994	29	32.84	23.65		4.07561	3.30382	2.37928	12.9315	3.59696
2019-03-27	A-14-G-607-M	male	606	25	22.86	28.15		3.8784	3.77228	4.64521	0.277915	0.301485
2019-03-27	A-14-G-608-M	male	820	27	25.66	35.99		4.16603	3.12927	4.38902	9.00563	6.40731
2019-03-27	A-14-G-609-M	male	772	27	22.51	25.09		3.92217	2.9158	3.25	0.850042	0.879245
2019-03-27	A-14-G-610-M	male	1128	30.5	30.15	48.62		3.97566	2.67287	4.31028	17.637	9.64664
2019-03-27	A-14-G-611-M	male	676	25.5	23.01	22.38		4.07686	3.40385	3.31065	10.1173	4.93197
2019-03-27	A-14-G-628-M	male	1118	32.5	37.08	56.54		3.2568	3.31664	5.05725	5.49674	2.26636
2019-03-27	A-14-G-629-M	male	1934	35	65.25	4.71		4.51079	3.37384	0.243537	0.690856	0.772218
2019-03-27	A-14-G-630-M	male	1796	36	69.76	83.68		3.84945	3.88419	4.65924	15.0842	3.37383
2019-03-27	A-14-G-631-M	male	674	25.5	20.64	23.38		4.0648	3.06231	3.46884	14.3975	3.38785
2019-03-27	A-14-G-632-M	male	1152	31	27.1	43.02		3.86694	2.35243	3.73438	36.1993	12.0716
2019-03-27	A-14-G-633-M	male	952	28.5	25.51	32.38		4.11247	2.67962	3.40126	20.2699	3.98384
2019-03-27	A-14-G-634-M	male	818	27	29.72	29.33		4.15587	3.63325	3.58557	21.8482	5.34439
2019-03-27	A-14-G-635-M	male	764	28	37.55	15.69		3.48032	4.91492	2.05366	33.5103	6.7602
2019-04-10	A-15-G-655-M	male	582	25	16.05	30.98		3.7248	2.75773	5.32302	0.32269	0.125
2019-04-10	A-15-G-656-M	male	748	28	28.26	32.95		3.40743	3.77807	4.40508	3.31814	1.69397
2019-04-10	A-15-G-657-M	male	696	27	30.12	33.68		3.53605	4.32759	4.83908	22.1989	10.7746
2019-04-10	A-15-G-658-M	male	830	28.5	27.71	27.86		3.58545	3.33855	3.35663	18.462	7.4783
2019-04-10	A-15-G-659-M	male	606	26	18.36	27.53		3.44788	3.0297	4.5429	17.4155	5.47493
2019-04-10	A-15-G-660-M	male	924	27	39.6	32.3		4.69441	4.28571	3.49567	1.02743	0.933861
2019-04-10	A-15-G-661-M	male	482	24	11.34	18.41		3.48669	2.3527	3.8195	14.547	3.62914
2019-04-10	A-15-G-670-M	male	560	25.2	13.97	23.4		3.49934	2.49464	4.17857	11.7495	4.18033
2019-04-10	A-15-G-671-M	male	510.5	24	11.17	19.13		3.69285	2.18805	3.74731	22.9589	7.4783
2019-04-10	A-15-G-672-M	male	426	24	7.33	15.58		3.0816	1.72066	3.65728	6.58795	3.35693
2019-04-10	A-15-G-673-M	male	468	25	10.46	18.87		2.9952	2.23504	4.03205	10.9756	3.49699
2019-04-10	A-15-G-675-M	male	550	24.5	13.7	20.27		3.73994	2.49091	3.68545	0.44065	0.516062
2019-04-10	A-15-G-676-M	male	670	27	20.66	23.92		3.40395	3.08358	3.57015	9.32927	5.84378
2019-04-10	A-15-G-677-M	male	598	24	18.12	21.2		4.32581	3.0301	3.54515	10.8771	4.89272
2019-04-24	16-G-696-M	male	612	26	12.35	35.2		3.48202	2.01797	5.75163	9.81214	11.4428
2019-04-24	16-G-697-M	male	622	25	14.03	25.5		3.9808	2.25563	4.09968	0.125	19.6782
2019-04-24	16-G-698-M	male	654	28	27.58	29.93		2.97923	4.21713	4.57645	2.49383	1.55972
2019-04-24	16-G-699-M	male	690	28	22.74	36.16		3.14322	3.29565	5.24058	12.3699	4.58333
2019-04-24	16-G-700-M	male	706	28.5	18.8	35		3.04979	2.66289	4.95751	11.1809	7.11957
2019-04-24	16-G-701-M	male	544	25	17.8	33.41		3.4816	3.27206	6.14154	24.6238	5.82428
2019-04-24	16-G-702-M	male	714	27.5	23.9	36.1		3.43321	3.34734	5.05602	11.9758	3.36261
2019-04-24	16-G-703-M	male	730	28.5	20.9	26.9		3.15347	2.86301	3.68493	3.16654	1.91779
2019-04-24	16-G-712-M	male	1762	37	46.6	83.5		3.47857	2.64472	4.73893	23.2386	8.55191
2019-04-24	16-G-713-M	male	838	30.5	19.2	33.6		2.95355	2.29117	4.00955	29.9432	10.806
2019-04-24	16-G-714-M	male	714	26	18.7	31.36		4.06236	2.61905	4.39216	10.4378	5.36685
2019-04-24	16-G-718-M	male	828	28	22.94	48		3.77187	2.77053	5.7971	7.98387	3.42005
2019-04-24	16-G-719-M	male	898	28	26.1	34.1		4.09074	2.90646	3.79733	8.08756	7.10145
