# Supplementary material for: Ultrasonic imaging as a means of monitoring gonadal development in lumpfish (Cyclopterus lumpus)
Source: Physiol Rep. 2023 Sep 21;11(18):e15811. doi: 10.14814/phy2.15811 (PMC10513926; doi:10.14814/phy2.15811)
Supplement: Supplementary file 2 — Data S2: [file PHY2-11-e15811-s002.xlsx]

## Sheet: Sheet1
time_date	number	sample_id	photoperiod	temperature	oocyte_stage	afraction_oocyte	grouped_stage	grouped_stage1	afraction_grouped	afraction-atr	ultrasound	gsi	testosterone	ketotestosterone	estradiol	us_notes
30.01.2018	1	0-G-7-F	Initial_P	Initial_T	pn	1	PG	PG	1	1	F0	0.685293	0.125	0.125	0.32
30.01.2018	1	0-G-7-F	Initial_P	Initial_T	ca	0	SG	SG	0	0	F0
30.01.2018	1	0-G-7-F	Initial_P	Initial_T	od	0	SG	OM	0	0	F0
30.01.2018	1	0-G-7-F	Initial_P	Initial_T	py	0	SG	OV	0	0	F0
30.01.2018	1	0-G-7-F	Initial_P	Initial_T	sy	0	SG	ATR	0	0	F0
30.01.2018	1	0-G-7-F	Initial_P	Initial_T	ty	0	SG			0
30.01.2018	1	0-G-7-F	Initial_P	Initial_T	mat	0	OM			0
30.01.2018	1	0-G-7-F	Initial_P	Initial_T	matd	0	OM			0
30.01.2018	1	0-G-7-F	Initial_P	Initial_T	ov	0	OV			0
30.01.2018	1	0-G-7-F	Initial_P	Initial_T	pov	0	OV			0
30.01.2018	1	0-G-7-F	Initial_P	Initial_T	atr	0	ATR			0
30.01.2018	2	0-G-9-F	Initial_P	Initial_T	pn	1	PG	PG	1	1		0.635308	0.321921	0.125	0.38
30.01.2018	2	0-G-9-F	Initial_P	Initial_T	ca	0	SG	SG	0	0
30.01.2018	2	0-G-9-F	Initial_P	Initial_T	od	0	SG	OM	0	0
30.01.2018	2	0-G-9-F	Initial_P	Initial_T	py	0	SG	OV	0	0
30.01.2018	2	0-G-9-F	Initial_P	Initial_T	sy	0	SG	ATR	0	0
30.01.2018	2	0-G-9-F	Initial_P	Initial_T	ty	0	SG			0
30.01.2018	2	0-G-9-F	Initial_P	Initial_T	mat	0	OM			0
30.01.2018	2	0-G-9-F	Initial_P	Initial_T	matd	0	OM			0
30.01.2018	2	0-G-9-F	Initial_P	Initial_T	ov	0	OV			0
30.01.2018	2	0-G-9-F	Initial_P	Initial_T	pov	0	OV			0
30.01.2018	2	0-G-9-F	Initial_P	Initial_T	atr	0	ATR			0
30.01.2018	3	0-G-14-F	Initial_P	Initial_T	pn	1	PG	PG	1	1		0.580855
30.01.2018	3	0-G-14-F	Initial_P	Initial_T	ca	0	SG	SG	0	0
30.01.2018	3	0-G-14-F	Initial_P	Initial_T	od	0	SG	OM	0	0
30.01.2018	3	0-G-14-F	Initial_P	Initial_T	py	0	SG	OV	0	0
30.01.2018	3	0-G-14-F	Initial_P	Initial_T	sy	0	SG	ATR	0	0
30.01.2018	3	0-G-14-F	Initial_P	Initial_T	ty	0	SG			0
30.01.2018	3	0-G-14-F	Initial_P	Initial_T	mat	0	OM			0
30.01.2018	3	0-G-14-F	Initial_P	Initial_T	matd	0	OM			0
30.01.2018	3	0-G-14-F	Initial_P	Initial_T	ov	0	OV			0
30.01.2018	3	0-G-14-F	Initial_P	Initial_T	pov	0	OV			0
30.01.2018	3	0-G-14-F	Initial_P	Initial_T	atr	0	ATR			0
05.03.2018	4	1-G-32-F	Natural	Ambient	pn	1	PG	PG	1	1	F0	0.430902
05.03.2018	4	1-G-32-F	Natural	Ambient	ca	0	SG	SG	0	0	F0
05.03.2018	4	1-G-32-F	Natural	Ambient	od	0	SG	OM	0	0	F0
05.03.2018	4	1-G-32-F	Natural	Ambient	py	0	SG	OV	0	0	F0
05.03.2018	4	1-G-32-F	Natural	Ambient	sy	0	SG	ATR	0	0	F0
05.03.2018	4	1-G-32-F	Natural	Ambient	ty	0	SG			0
05.03.2018	4	1-G-32-F	Natural	Ambient	mat	0	OM			0
05.03.2018	4	1-G-32-F	Natural	Ambient	matd	0	OM			0
05.03.2018	4	1-G-32-F	Natural	Ambient	ov	0	OV			0
05.03.2018	4	1-G-32-F	Natural	Ambient	pov	0	OV			0
05.03.2018	4	1-G-32-F	Natural	Ambient	atr	0	ATR			0
05.03.2018	5	1-G-35-F	Natural	Ambient	pn	1	PG	PG	1	1		0.580403
05.03.2018	5	1-G-35-F	Natural	Ambient	ca	0	SG	SG	0	0
05.03.2018	5	1-G-35-F	Natural	Ambient	od	0	SG	OM	0	0
05.03.2018	5	1-G-35-F	Natural	Ambient	py	0	SG	OV	0	0
05.03.2018	5	1-G-35-F	Natural	Ambient	sy	0	SG	ATR	0	0
05.03.2018	5	1-G-35-F	Natural	Ambient	ty	0	SG			0
05.03.2018	5	1-G-35-F	Natural	Ambient	mat	0	OM			0
05.03.2018	5	1-G-35-F	Natural	Ambient	matd	0	OM			0
05.03.2018	5	1-G-35-F	Natural	Ambient	ov	0	OV			0
05.03.2018	5	1-G-35-F	Natural	Ambient	pov	0	OV			0
05.03.2018	5	1-G-35-F	Natural	Ambient	atr	0	ATR			0
05.03.2018	6	1-G-42-F	Compressed	Ambient	pn	1	PG	PG	1	1	F0	0.530528
05.03.2018	6	1-G-42-F	Compressed	Ambient	ca	0	SG	SG	0	0	F0
05.03.2018	6	1-G-42-F	Compressed	Ambient	od	0	SG	OM	0	0	F0
05.03.2018	6	1-G-42-F	Compressed	Ambient	py	0	SG	OV	0	0	F0
05.03.2018	6	1-G-42-F	Compressed	Ambient	sy	0	SG	ATR	0	0	F0
05.03.2018	6	1-G-42-F	Compressed	Ambient	ty	0	SG			0
05.03.2018	6	1-G-42-F	Compressed	Ambient	mat	0	OM			0
05.03.2018	6	1-G-42-F	Compressed	Ambient	matd	0	OM			0
05.03.2018	6	1-G-42-F	Compressed	Ambient	ov	0	OV			0
05.03.2018	6	1-G-42-F	Compressed	Ambient	pov	0	OV			0
05.03.2018	6	1-G-42-F	Compressed	Ambient	atr	0	ATR			0
05.03.2018	7	1-G-48-F	Compressed	Ambient	pn	1	PG	PG	1	1		0.547461
05.03.2018	7	1-G-48-F	Compressed	Ambient	ca	0	SG	SG	0	0
05.03.2018	7	1-G-48-F	Compressed	Ambient	od	0	SG	OM	0	0
05.03.2018	7	1-G-48-F	Compressed	Ambient	py	0	SG	OV	0	0
05.03.2018	7	1-G-48-F	Compressed	Ambient	sy	0	SG	ATR	0	0
05.03.2018	7	1-G-48-F	Compressed	Ambient	ty	0	SG			0
05.03.2018	7	1-G-48-F	Compressed	Ambient	mat	0	OM			0
05.03.2018	7	1-G-48-F	Compressed	Ambient	matd	0	OM			0
05.03.2018	7	1-G-48-F	Compressed	Ambient	ov	0	OV			0
05.03.2018	7	1-G-48-F	Compressed	Ambient	pov	0	OV			0
05.03.2018	7	1-G-48-F	Compressed	Ambient	atr	0	ATR			0
05.03.2018	8	1-G-49-F	Compressed	Ambient	pn	1	PG	PG	1	1		0.546584
05.03.2018	8	1-G-49-F	Compressed	Ambient	ca	0	SG	SG	0	0
05.03.2018	8	1-G-49-F	Compressed	Ambient	od	0	SG	OM	0	0
05.03.2018	8	1-G-49-F	Compressed	Ambient	py	0	SG	OV	0	0
05.03.2018	8	1-G-49-F	Compressed	Ambient	sy	0	SG	ATR	0	0
05.03.2018	8	1-G-49-F	Compressed	Ambient	ty	0	SG			0
05.03.2018	8	1-G-49-F	Compressed	Ambient	mat	0	OM			0
05.03.2018	8	1-G-49-F	Compressed	Ambient	matd	0	OM			0
05.03.2018	8	1-G-49-F	Compressed	Ambient	ov	0	OV			0
05.03.2018	8	1-G-49-F	Compressed	Ambient	pov	0	OV			0
05.03.2018	8	1-G-49-F	Compressed	Ambient	atr	0	ATR			0
05.03.2018	9	1-G-52-F	Compressed	Ambient	pn	1	PG	PG	1	1	F0	0.226929
05.03.2018	9	1-G-52-F	Compressed	Ambient	ca	0	SG	SG	0	0	F0
05.03.2018	9	1-G-52-F	Compressed	Ambient	od	0	SG	OM	0	0	F0
05.03.2018	9	1-G-52-F	Compressed	Ambient	py	0	SG	OV	0	0	F0
05.03.2018	9	1-G-52-F	Compressed	Ambient	sy	0	SG	ATR	0	0	F0
05.03.2018	9	1-G-52-F	Compressed	Ambient	ty	0	SG			0
05.03.2018	9	1-G-52-F	Compressed	Ambient	mat	0	OM			0
05.03.2018	9	1-G-52-F	Compressed	Ambient	matd	0	OM			0
05.03.2018	9	1-G-52-F	Compressed	Ambient	ov	0	OV			0
05.03.2018	9	1-G-52-F	Compressed	Ambient	pov	0	OV			0
05.03.2018	9	1-G-52-F	Compressed	Ambient	atr	0	ATR			0
05.03.2018	10	1-G-53-F	Compressed	Ambient	pn	1	PG	PG	1	1		0.592551
05.03.2018	10	1-G-53-F	Compressed	Ambient	ca	0	SG	SG	0	0
05.03.2018	10	1-G-53-F	Compressed	Ambient	od	0	SG	OM	0	0
05.03.2018	10	1-G-53-F	Compressed	Ambient	py	0	SG	OV	0	0
05.03.2018	10	1-G-53-F	Compressed	Ambient	sy	0	SG	ATR	0	0
05.03.2018	10	1-G-53-F	Compressed	Ambient	ty	0	SG			0
05.03.2018	10	1-G-53-F	Compressed	Ambient	mat	0	OM			0
05.03.2018	10	1-G-53-F	Compressed	Ambient	matd	0	OM			0
05.03.2018	10	1-G-53-F	Compressed	Ambient	ov	0	OV			0
05.03.2018	10	1-G-53-F	Compressed	Ambient	pov	0	OV			0
05.03.2018	10	1-G-53-F	Compressed	Ambient	atr	0	ATR			0
11.04.2018	11	2-G-68-F	Natural	Ambient	pn	1	PG	PG	1	1	F0	0.503937	0.269187	0.125	0.504138
11.04.2018	11	2-G-68-F	Natural	Ambient	ca	0	SG	SG	0	0	F0
11.04.2018	11	2-G-68-F	Natural	Ambient	od	0	SG	OM	0	0	F0
11.04.2018	11	2-G-68-F	Natural	Ambient	py	0	SG	OV	0	0	F0
11.04.2018	11	2-G-68-F	Natural	Ambient	sy	0	SG	ATR	0	0	F0
11.04.2018	11	2-G-68-F	Natural	Ambient	ty	0	SG			0
11.04.2018	11	2-G-68-F	Natural	Ambient	mat	0	OM			0
11.04.2018	11	2-G-68-F	Natural	Ambient	matd	0	OM			0
11.04.2018	11	2-G-68-F	Natural	Ambient	ov	0	OV			0
11.04.2018	11	2-G-68-F	Natural	Ambient	pov	0	OV			0
11.04.2018	11	2-G-68-F	Natural	Ambient	atr	0	ATR			0
11.04.2018	12	2-G-71-F	Natural	Ambient	pn	1	PG	PG	1	1	F0	0.609319	0.291245	0.125	0.424956
11.04.2018	12	2-G-71-F	Natural	Ambient	ca	0	SG	SG	0	0	F0
11.04.2018	12	2-G-71-F	Natural	Ambient	od	0	SG	OM	0	0	F0
11.04.2018	12	2-G-71-F	Natural	Ambient	py	0	SG	OV	0	0	F0
11.04.2018	12	2-G-71-F	Natural	Ambient	sy	0	SG	ATR	0	0	F0
11.04.2018	12	2-G-71-F	Natural	Ambient	ty	0	SG			0
11.04.2018	12	2-G-71-F	Natural	Ambient	mat	0	OM			0
11.04.2018	12	2-G-71-F	Natural	Ambient	matd	0	OM			0
11.04.2018	12	2-G-71-F	Natural	Ambient	ov	0	OV			0
11.04.2018	12	2-G-71-F	Natural	Ambient	pov	0	OV			0
11.04.2018	12	2-G-71-F	Natural	Ambient	atr	0	ATR			0
11.04.2018	13	2-G-73-F	Natural	Ambient	pn	1	PG	PG	1	1	F0	0.590717	0.125	0.125	0.33242
11.04.2018	13	2-G-73-F	Natural	Ambient	ca	0	SG	SG	0	0	F0
11.04.2018	13	2-G-73-F	Natural	Ambient	od	0	SG	OM	0	0	F0
11.04.2018	13	2-G-73-F	Natural	Ambient	py	0	SG	OV	0	0	F0
11.04.2018	13	2-G-73-F	Natural	Ambient	sy	0	SG	ATR	0	0	F0
11.04.2018	13	2-G-73-F	Natural	Ambient	ty	0	SG			0
11.04.2018	13	2-G-73-F	Natural	Ambient	mat	0	OM			0
11.04.2018	13	2-G-73-F	Natural	Ambient	matd	0	OM			0
11.04.2018	13	2-G-73-F	Natural	Ambient	ov	0	OV			0
11.04.2018	13	2-G-73-F	Natural	Ambient	pov	0	OV			0
11.04.2018	13	2-G-73-F	Natural	Ambient	atr	0	ATR			0
11.04.2018	14	2-G-79-F	Natural	Ambient	pn	1	PG	PG	1	1	F0	0.537313	0.125	0.125	0.344559
11.04.2018	14	2-G-79-F	Natural	Ambient	ca	0	SG	SG	0	0	F0
11.04.2018	14	2-G-79-F	Natural	Ambient	od	0	SG	OM	0	0	F0
11.04.2018	14	2-G-79-F	Natural	Ambient	py	0	SG	OV	0	0	F0
11.04.2018	14	2-G-79-F	Natural	Ambient	sy	0	SG	ATR	0	0	F0
11.04.2018	14	2-G-79-F	Natural	Ambient	ty	0	SG			0
11.04.2018	14	2-G-79-F	Natural	Ambient	mat	0	OM			0
11.04.2018	14	2-G-79-F	Natural	Ambient	matd	0	OM			0
11.04.2018	14	2-G-79-F	Natural	Ambient	ov	0	OV			0
11.04.2018	14	2-G-79-F	Natural	Ambient	pov	0	OV			0
11.04.2018	14	2-G-79-F	Natural	Ambient	atr	0	ATR			0
11.04.2018	15	2-G-81-F	Natural	Ambient	pn	1	PG	PG	1	1	F0	0.719424	0.391889	0.27	0.125
11.04.2018	15	2-G-81-F	Natural	Ambient	ca	0	SG	SG	0	0	F0
11.04.2018	15	2-G-81-F	Natural	Ambient	od	0	SG	OM	0	0	F0
11.04.2018	15	2-G-81-F	Natural	Ambient	py	0	SG	OV	0	0	F0
11.04.2018	15	2-G-81-F	Natural	Ambient	sy	0	SG	ATR	0	0	F0
11.04.2018	15	2-G-81-F	Natural	Ambient	ty	0	SG			0
11.04.2018	15	2-G-81-F	Natural	Ambient	mat	0	OM			0
11.04.2018	15	2-G-81-F	Natural	Ambient	matd	0	OM			0
11.04.2018	15	2-G-81-F	Natural	Ambient	ov	0	OV			0
11.04.2018	15	2-G-81-F	Natural	Ambient	pov	0	OV			0
11.04.2018	15	2-G-81-F	Natural	Ambient	atr	0	ATR			0
11.04.2018	16	2-G-84-F	Compressed	Ambient	pn	1	PG	PG	1	1		0.613208	0.125	0.24	0.330553
11.04.2018	16	2-G-84-F	Compressed	Ambient	ca	0	SG	SG	0	0
11.04.2018	16	2-G-84-F	Compressed	Ambient	od	0	SG	OM	0	0
11.04.2018	16	2-G-84-F	Compressed	Ambient	py	0	SG	OV	0	0
11.04.2018	16	2-G-84-F	Compressed	Ambient	sy	0	SG	ATR	0	0
11.04.2018	16	2-G-84-F	Compressed	Ambient	ty	0	SG			0
11.04.2018	16	2-G-84-F	Compressed	Ambient	mat	0	OM			0
11.04.2018	16	2-G-84-F	Compressed	Ambient	matd	0	OM			0
11.04.2018	16	2-G-84-F	Compressed	Ambient	ov	0	OV			0
11.04.2018	16	2-G-84-F	Compressed	Ambient	pov	0	OV			0
11.04.2018	16	2-G-84-F	Compressed	Ambient	atr	0	ATR			0
11.04.2018	17	2-G-85-F	Compressed	Ambient	pn	1	PG	PG	1	1		0.0641026	0.125	0.125	0.482361
11.04.2018	17	2-G-85-F	Compressed	Ambient	ca	0	SG	SG	0	0
11.04.2018	17	2-G-85-F	Compressed	Ambient	od	0	SG	OM	0	0
11.04.2018	17	2-G-85-F	Compressed	Ambient	py	0	SG	OV	0	0
11.04.2018	17	2-G-85-F	Compressed	Ambient	sy	0	SG	ATR	0	0
11.04.2018	17	2-G-85-F	Compressed	Ambient	ty	0	SG			0
11.04.2018	17	2-G-85-F	Compressed	Ambient	mat	0	OM			0
11.04.2018	17	2-G-85-F	Compressed	Ambient	matd	0	OM			0
11.04.2018	17	2-G-85-F	Compressed	Ambient	ov	0	OV			0
11.04.2018	17	2-G-85-F	Compressed	Ambient	pov	0	OV			0
11.04.2018	17	2-G-85-F	Compressed	Ambient	atr	0	ATR			0
11.04.2018	18	2-G-87-F	Compressed	Ambient	pn	1	PG	PG	1	1	F0	0.4811	0.125	0.25	0.366503
11.04.2018	18	2-G-87-F	Compressed	Ambient	ca	0	SG	SG	0	0	F0
11.04.2018	18	2-G-87-F	Compressed	Ambient	od	0	SG	OM	0	0	F0
11.04.2018	18	2-G-87-F	Compressed	Ambient	py	0	SG	OV	0	0	F0
11.04.2018	18	2-G-87-F	Compressed	Ambient	sy	0	SG	ATR	0	0	F0
11.04.2018	18	2-G-87-F	Compressed	Ambient	ty	0	SG			0
11.04.2018	18	2-G-87-F	Compressed	Ambient	mat	0	OM			0
11.04.2018	18	2-G-87-F	Compressed	Ambient	matd	0	OM			0
11.04.2018	18	2-G-87-F	Compressed	Ambient	ov	0	OV			0
11.04.2018	18	2-G-87-F	Compressed	Ambient	pov	0	OV			0
11.04.2018	18	2-G-87-F	Compressed	Ambient	atr	0	ATR			0
11.04.2018	19	2-G-88-F	Compressed	Ambient	pn	1	PG	PG	1	1	F0	0.410628	0.125	0.125	0.359033
11.04.2018	19	2-G-88-F	Compressed	Ambient	ca	0	SG	SG	0	0	F0
11.04.2018	19	2-G-88-F	Compressed	Ambient	od	0	SG	OM	0	0	F0
11.04.2018	19	2-G-88-F	Compressed	Ambient	py	0	SG	OV	0	0	F0
11.04.2018	19	2-G-88-F	Compressed	Ambient	sy	0	SG	ATR	0	0	F0
11.04.2018	19	2-G-88-F	Compressed	Ambient	ty	0	SG			0
11.04.2018	19	2-G-88-F	Compressed	Ambient	mat	0	OM			0
11.04.2018	19	2-G-88-F	Compressed	Ambient	matd	0	OM			0
11.04.2018	19	2-G-88-F	Compressed	Ambient	ov	0	OV			0
11.04.2018	19	2-G-88-F	Compressed	Ambient	pov	0	OV			0
11.04.2018	19	2-G-88-F	Compressed	Ambient	atr	0	ATR
11.04.2018	20	2-G-93-F	Compressed	Ambient	pn	1	PG	PG	1	1	F0	0.373134	0.125	0.125	0.323083
11.04.2018	20	2-G-93-F	Compressed	Ambient	ca	0	SG	SG	0	0	F0
11.04.2018	20	2-G-93-F	Compressed	Ambient	od	0	SG	OM	0	0	F0
11.04.2018	20	2-G-93-F	Compressed	Ambient	py	0	SG	OV	0	0	F0
11.04.2018	20	2-G-93-F	Compressed	Ambient	sy	0	SG	ATR	0	0	F0
11.04.2018	20	2-G-93-F	Compressed	Ambient	ty	0	SG			0
11.04.2018	20	2-G-93-F	Compressed	Ambient	mat	0	OM			0
11.04.2018	20	2-G-93-F	Compressed	Ambient	matd	0	OM			0
11.04.2018	20	2-G-93-F	Compressed	Ambient	ov	0	OV			0
11.04.2018	20	2-G-93-F	Compressed	Ambient	pov	0	OV			0
11.04.2018	20	2-G-93-F	Compressed	Ambient	atr	0	ATR			0
11.04.2018	21	2-G-97-F	Compressed	Ambient	pn	1	PG	PG	1	1	F0	0.644172	0.125	0.125	0.311411
11.04.2018	21	2-G-97-F	Compressed	Ambient	ca	0	SG	SG	0	0	F0
11.04.2018	21	2-G-97-F	Compressed	Ambient	od	0	SG	OM	0	0	F0
11.04.2018	21	2-G-97-F	Compressed	Ambient	py	0	SG	OV	0	0	F0
11.04.2018	21	2-G-97-F	Compressed	Ambient	sy	0	SG	ATR	0	0	F0
11.04.2018	21	2-G-97-F	Compressed	Ambient	ty	0	SG			0
11.04.2018	21	2-G-97-F	Compressed	Ambient	mat	0	OM			0
11.04.2018	21	2-G-97-F	Compressed	Ambient	matd	0	OM			0
11.04.2018	21	2-G-97-F	Compressed	Ambient	ov	0	OV			0
11.04.2018	21	2-G-97-F	Compressed	Ambient	pov	0	OV			0
11.04.2018	21	2-G-97-F	Compressed	Ambient	atr	0	ATR			0
11.04.2018	22	2-G-98-F	Compressed	Ambient	pn	1	PG	PG	1	1	F0	0.911681	0.125	0.125	0.429999
11.04.2018	22	2-G-98-F	Compressed	Ambient	ca	0	SG	SG	0	0	F0
11.04.2018	22	2-G-98-F	Compressed	Ambient	od	0	SG	OM	0	0	F0
11.04.2018	22	2-G-98-F	Compressed	Ambient	py	0	SG	OV	0	0	F0
11.04.2018	22	2-G-98-F	Compressed	Ambient	sy	0	SG	ATR	0	0	F0
11.04.2018	22	2-G-98-F	Compressed	Ambient	ty	0	SG			0
11.04.2018	22	2-G-98-F	Compressed	Ambient	mat	0	OM			0
11.04.2018	22	2-G-98-F	Compressed	Ambient	matd	0	OM			0
11.04.2018	22	2-G-98-F	Compressed	Ambient	ov	0	OV			0
11.04.2018	22	2-G-98-F	Compressed	Ambient	pov	0	OV			0
11.04.2018	22	2-G-98-F	Compressed	Ambient	atr	0	ATR			0
11.04.2018	23	2-G-99-F	Compressed	Ambient	pn	1	PG	PG	1	1	F0	0.044843	0.125	0.125	0.391248
11.04.2018	23	2-G-99-F	Compressed	Ambient	ca	0	SG	SG	0	0	F0
11.04.2018	23	2-G-99-F	Compressed	Ambient	od	0	SG	OM	0	0	F0
11.04.2018	23	2-G-99-F	Compressed	Ambient	py	0	SG	OV	0	0	F0
11.04.2018	23	2-G-99-F	Compressed	Ambient	sy	0	SG	ATR	0	0	F0
11.04.2018	23	2-G-99-F	Compressed	Ambient	ty	0	SG			0
11.04.2018	23	2-G-99-F	Compressed	Ambient	mat	0	OM			0
11.04.2018	23	2-G-99-F	Compressed	Ambient	matd	0	OM			0
11.04.2018	23	2-G-99-F	Compressed	Ambient	ov	0	OV			0
11.04.2018	23	2-G-99-F	Compressed	Ambient	pov	0	OV			0
11.04.2018	23	2-G-99-F	Compressed	Ambient	atr	0	ATR			0
11.04.2018	24	2-G-100-F	Natural	Ambient	pn	1	PG	PG	1	1	F0	0.744986	0.307943	0.28	0.510671
11.04.2018	24	2-G-100-F	Natural	Ambient	ca	0	SG	SG	0	0	F0
11.04.2018	24	2-G-100-F	Natural	Ambient	od	0	SG	OM	0	0	F0
11.04.2018	24	2-G-100-F	Natural	Ambient	py	0	SG	OV	0	0	F0
11.04.2018	24	2-G-100-F	Natural	Ambient	sy	0	SG	ATR	0	0	F0
11.04.2018	24	2-G-100-F	Natural	Ambient	ty	0	SG			0
11.04.2018	24	2-G-100-F	Natural	Ambient	mat	0	OM			0
11.04.2018	24	2-G-100-F	Natural	Ambient	matd	0	OM			0
11.04.2018	24	2-G-100-F	Natural	Ambient	ov	0	OV			0
11.04.2018	24	2-G-100-F	Natural	Ambient	pov	0	OV			0
11.04.2018	24	2-G-100-F	Natural	Ambient	atr	0	ATR			0
11.04.2018	25	2-G-101-F	Natural	Ambient	pn	1	PG	PG	1	1	F0	0.653409	0.125	0.125	0.960416
11.04.2018	25	2-G-101-F	Natural	Ambient	ca	0	SG	SG	0	0	F0
11.04.2018	25	2-G-101-F	Natural	Ambient	od	0	SG	OM	0	0	F0
11.04.2018	25	2-G-101-F	Natural	Ambient	py	0	SG	OV	0	0	F0
11.04.2018	25	2-G-101-F	Natural	Ambient	sy	0	SG	ATR	0	0	F0
11.04.2018	25	2-G-101-F	Natural	Ambient	ty	0	SG			0
11.04.2018	25	2-G-101-F	Natural	Ambient	mat	0	OM			0
11.04.2018	25	2-G-101-F	Natural	Ambient	matd	0	OM			0
11.04.2018	25	2-G-101-F	Natural	Ambient	ov	0	OV			0
11.04.2018	25	2-G-101-F	Natural	Ambient	pov	0	OV			0
11.04.2018	25	2-G-101-F	Natural	Ambient	atr	0	ATR			0
13.06.2018		3-G-114-F	Natural	Ambient	pn	1	PG	PG	1	1		0.784993	0.125	0.327465	0.479951
13.06.2018		3-G-114-F	Natural	Ambient	ca	0	SG	SG	0	0
13.06.2018		3-G-114-F	Natural	Ambient	od	0	SG	OM	0	0
13.06.2018		3-G-114-F	Natural	Ambient	py	0	SG	OV	0	0
13.06.2018		3-G-114-F	Natural	Ambient	sy	0	SG	ATR	0	0
13.06.2018		3-G-114-F	Natural	Ambient	ty	0	SG			0
13.06.2018		3-G-114-F	Natural	Ambient	mat	0	OM			0
13.06.2018		3-G-114-F	Natural	Ambient	matd	0	OM			0
13.06.2018		3-G-114-F	Natural	Ambient	ov	0	OV			0
13.06.2018		3-G-114-F	Natural	Ambient	pov	0	OV			0
13.06.2018		3-G-114-F	Natural	Ambient	atr	0	ATR
13.06.2018		3-G-113-F	Natural	Ambient	pn	1	PG	PG	1	1		1.0209	0.61592	0.289833	0.125
13.06.2018		3-G-113-F	Natural	Ambient	ca	0	SG	SG	0	0
13.06.2018		3-G-113-F	Natural	Ambient	od	0	SG	OM	0	0
13.06.2018		3-G-113-F	Natural	Ambient	py	0	SG	OV	0	0
13.06.2018		3-G-113-F	Natural	Ambient	sy	0	SG	ATR	0	0
13.06.2018		3-G-113-F	Natural	Ambient	ty	0	SG			0
13.06.2018		3-G-113-F	Natural	Ambient	mat	0	OM			0
13.06.2018		3-G-113-F	Natural	Ambient	matd	0	OM			0
13.06.2018		3-G-113-F	Natural	Ambient	ov	0	OV			0
13.06.2018		3-G-113-F	Natural	Ambient	pov	0	OV			0
13.06.2018		3-G-113-F	Natural	Ambient	atr		ATR
13.06.2018		3-G-117-F	Natural	Ambient	pn	1	PG	PG	1	1		0.864516	0.446307	0.336708	0.579637
13.06.2018		3-G-117-F	Natural	Ambient	ca	0	SG	SG	0	0
13.06.2018		3-G-117-F	Natural	Ambient	od	0	SG	OM	0	0
13.06.2018		3-G-117-F	Natural	Ambient	py	0	SG	OV	0	0
13.06.2018		3-G-117-F	Natural	Ambient	sy	0	SG	ATR	0	0
13.06.2018		3-G-117-F	Natural	Ambient	ty	0	SG			0
13.06.2018		3-G-117-F	Natural	Ambient	mat	0	OM			0
13.06.2018		3-G-117-F	Natural	Ambient	matd	0	OM			0
13.06.2018		3-G-117-F	Natural	Ambient	ov	0	OV			0
13.06.2018		3-G-117-F	Natural	Ambient	pov	0	OV			0
13.06.2018		3-G-117-F	Natural	Ambient	atr	0	ATR
13.06.2018	26	3-G-116-F	Natural	Ambient	pn	1	PG	PG	1	1	F0	0.855186	0.341193	0.336048	0.681564
13.06.2018	26	3-G-116-F	Natural	Ambient	ca	0	SG	SG	0	0	F0
13.06.2018	26	3-G-116-F	Natural	Ambient	od	0	SG	OM	0	0	F0
13.06.2018	26	3-G-116-F	Natural	Ambient	py	0	SG	OV	0	0	F0
13.06.2018	26	3-G-116-F	Natural	Ambient	sy	0	SG	ATR	0	0	F0
13.06.2018	26	3-G-116-F	Natural	Ambient	ty	0	SG			0
13.06.2018	26	3-G-116-F	Natural	Ambient	mat	0	OM			0
13.06.2018	26	3-G-116-F	Natural	Ambient	matd	0	OM			0
13.06.2018	26	3-G-116-F	Natural	Ambient	ov	0	OV			0
13.06.2018	26	3-G-116-F	Natural	Ambient	pov	0	OV			0
13.06.2018	26	3-G-116-F	Natural	Ambient	atr	0	ATR
13.06.2018	27	3-G-118-F	Natural	Ambient	pn	0.763736	PG	PG	0.8	0.827381		5.91049	0.125	27.106
13.06.2018	27	3-G-118-F	Natural	Ambient	ca	0.159341	SG	SG	0.2	0.172619
13.06.2018	27	3-G-118-F	Natural	Ambient	od	0	SG	OM	0	0
13.06.2018	27	3-G-118-F	Natural	Ambient	py	0	SG	OV	0	0
13.06.2018	27	3-G-118-F	Natural	Ambient	sy	0	SG	ATR	0.1	0
13.06.2018	27	3-G-118-F	Natural	Ambient	ty	0	SG			0
13.06.2018	27	3-G-118-F	Natural	Ambient	mat	0	OM			0
13.06.2018	27	3-G-118-F	Natural	Ambient	matd	0	OM			0
13.06.2018	27	3-G-118-F	Natural	Ambient	ov	0	OV			0
13.06.2018	27	3-G-118-F	Natural	Ambient	pov	0	OV			0
13.06.2018	27	3-G-118-F	Natural	Ambient	atr	0.0769231	ATR			0
13.06.2018	28	3-G-119-F	Natural	Ambient	pn	0.636986	PG	PG	0.6	0.636986	F0	0.909707	0.235511	0.357835	0.614919
13.06.2018	28	3-G-119-F	Natural	Ambient	ca	0.363014	SG	SG	0.4	0.363014	F0
13.06.2018	28	3-G-119-F	Natural	Ambient	od	0	SG	OM	0	0	F0
13.06.2018	28	3-G-119-F	Natural	Ambient	py	0	SG	OV	0	0	F0
13.06.2018	28	3-G-119-F	Natural	Ambient	sy	0	SG	ATR	0	0	F0
13.06.2018	28	3-G-119-F	Natural	Ambient	ty	0	SG			0
13.06.2018	28	3-G-119-F	Natural	Ambient	mat	0	OM			0
13.06.2018	28	3-G-119-F	Natural	Ambient	matd	0	OM			0
13.06.2018	28	3-G-119-F	Natural	Ambient	ov	0	OV			0
13.06.2018	28	3-G-119-F	Natural	Ambient	pov	0	OV			0
13.06.2018	28	3-G-119-F	Natural	Ambient	atr	0	ATR			0
13.06.2018	29	3-G-120-F	Natural	Ambient	pn	1	PG	PG	1	1	F0	0.996633	0.307102	0.261444	0.665323
13.06.2018	29	3-G-120-F	Natural	Ambient	ca	0	SG	SG	0	0	F0
13.06.2018	29	3-G-120-F	Natural	Ambient	od	0	SG	OM	0	0	F0
13.06.2018	29	3-G-120-F	Natural	Ambient	py	0	SG	OV	0	0	F0
13.06.2018	29	3-G-120-F	Natural	Ambient	sy	0	SG	ATR	0	0	F0
13.06.2018	29	3-G-120-F	Natural	Ambient	ty	0	SG			0
13.06.2018	29	3-G-120-F	Natural	Ambient	mat	0	OM			0
13.06.2018	29	3-G-120-F	Natural	Ambient	matd	0	OM			0
13.06.2018	29	3-G-120-F	Natural	Ambient	ov	0	OV			0
13.06.2018	29	3-G-120-F	Natural	Ambient	pov	0	OV			0
13.06.2018	29	3-G-120-F	Natural	Ambient	atr	0	ATR
13.06.2018	30	3-G-122-F	Natural	Ambient	pn	0.902098	PG	PG	0.9	0.902098	F0	0.919866	0.294549	0.361136	0.272943
13.06.2018	30	3-G-122-F	Natural	Ambient	ca	0.0979021	SG	SG	0.1	0.0979021	F0
13.06.2018	30	3-G-122-F	Natural	Ambient	od	0	SG	OM	0	0	F0
13.06.2018	30	3-G-122-F	Natural	Ambient	py	0	SG	OV	0	0	F0
13.06.2018	30	3-G-122-F	Natural	Ambient	sy	0	SG	ATR	0	0	F0
13.06.2018	30	3-G-122-F	Natural	Ambient	ty	0	SG			0
13.06.2018	30	3-G-122-F	Natural	Ambient	mat	0	OM			0
13.06.2018	30	3-G-122-F	Natural	Ambient	matd	0	OM			0
13.06.2018	30	3-G-122-F	Natural	Ambient	ov	0	OV			0
13.06.2018	30	3-G-122-F	Natural	Ambient	pov	0	OV			0
13.06.2018	30	3-G-122-F	Natural	Ambient	atr	0	ATR
13.06.2018		3-G-123-F	Natural	Ambient	pn	1	PG	PG	1	1		0.83829	0.301105	0.296435	0.125
13.06.2018		3-G-123-F	Natural	Ambient	ca	0	SG	SG	0	0
13.06.2018		3-G-123-F	Natural	Ambient	od	0	SG	OM	0	0
13.06.2018		3-G-123-F	Natural	Ambient	py	0	SG	OV	0	0
13.06.2018		3-G-123-F	Natural	Ambient	sy	0	SG	ATR	0	0
13.06.2018		3-G-123-F	Natural	Ambient	ty	0	SG			0
13.06.2018		3-G-123-F	Natural	Ambient	mat	0	OM			0
13.06.2018		3-G-123-F	Natural	Ambient	matd	0	OM			0
13.06.2018		3-G-123-F	Natural	Ambient	ov	0	OV			0
13.06.2018		3-G-123-F	Natural	Ambient	pov	0	OV			0
13.06.2018		3-G-123-F	Natural	Ambient	atr	0	ATR
07.08.2018	31	4-G-162-F	Natural	Ambient	pn	0.565714	PG	PG	0.6	0.565714	F0	0.715789	5.30368	0.125	0.289243
07.08.2018	31	4-G-162-F	Natural	Ambient	ca	0.434286	SG	SG	0.4	0.434286	F0
07.08.2018	31	4-G-162-F	Natural	Ambient	od	0	SG	OM	0	0	F0
07.08.2018	31	4-G-162-F	Natural	Ambient	py	0	SG	OV	0	0	F0
07.08.2018	31	4-G-162-F	Natural	Ambient	sy	0	SG	ATR	0	0	F0
07.08.2018	31	4-G-162-F	Natural	Ambient	ty	0	SG			0
07.08.2018	31	4-G-162-F	Natural	Ambient	mat	0	OM			0
07.08.2018	31	4-G-162-F	Natural	Ambient	matd	0	OM			0
07.08.2018	31	4-G-162-F	Natural	Ambient	ov	0	OV			0
07.08.2018	31	4-G-162-F	Natural	Ambient	pov	0	OV			0
07.08.2018	31	4-G-162-F	Natural	Ambient	atr	0	ATR
07.08.2018		4-G-165-F	Natural	Ambient	pn	0.201878	PG	PG	0.2	0.201878		1.10874	2.45329	0.125	0.125
07.08.2018		4-G-165-F	Natural	Ambient	ca	0.206573	SG	SG	0.2	0.206573
07.08.2018		4-G-165-F	Natural	Ambient	od	0.591549	SG	OM	0.6	0.591549
07.08.2018		4-G-165-F	Natural	Ambient	py	0	SG	OV	0	0
07.08.2018		4-G-165-F	Natural	Ambient	sy	0	SG	ATR	0	0
07.08.2018		4-G-165-F	Natural	Ambient	ty	0	SG			0
07.08.2018		4-G-165-F	Natural	Ambient	mat	0	OM			0
07.08.2018		4-G-165-F	Natural	Ambient	matd	0	OM			0
07.08.2018		4-G-165-F	Natural	Ambient	ov	0	OV			0
07.08.2018		4-G-165-F	Natural	Ambient	pov	0	OV			0
07.08.2018		4-G-165-F	Natural	Ambient	atr	0	ATR
07.08.2018		4-G-170-F	Compressed	Ambient	pn	0.672474	PG	PG	0.7	0.672474		1.38211	0.556522	0.125	0.312952
07.08.2018		4-G-170-F	Compressed	Ambient	ca	0.327526	SG	SG	0.3	0.327526
07.08.2018		4-G-170-F	Compressed	Ambient	od	0	SG	OM	0	0
07.08.2018		4-G-170-F	Compressed	Ambient	py	0	SG	OV	0	0
07.08.2018		4-G-170-F	Compressed	Ambient	sy	0	SG	ATR	0	0
07.08.2018		4-G-170-F	Compressed	Ambient	ty	0	SG			0
07.08.2018		4-G-170-F	Compressed	Ambient	mat	0	OM			0
07.08.2018		4-G-170-F	Compressed	Ambient	matd	0	OM			0
07.08.2018		4-G-170-F	Compressed	Ambient	ov	0	OV			0
07.08.2018		4-G-170-F	Compressed	Ambient	pov	0	OV			0
07.08.2018		4-G-170-F	Compressed	Ambient	atr	0	ATR
07.08.2018	32	4-G-173-F	Compressed	Ambient	pn	0.0934066	PG	PG	0.1	0.0934066	F0	1.25992	5.85139	0.125	0.444364
07.08.2018	32	4-G-173-F	Compressed	Ambient	ca	0.906593	SG	SG	0.9	0.906593	F0
07.08.2018	32	4-G-173-F	Compressed	Ambient	od	0	SG	OM	0	0	F0
07.08.2018	32	4-G-173-F	Compressed	Ambient	py	0	SG	OV	0	0	F0
07.08.2018	32	4-G-173-F	Compressed	Ambient	sy	0	SG	ATR	0	0	F0
07.08.2018	32	4-G-173-F	Compressed	Ambient	ty	0	SG			0
07.08.2018	32	4-G-173-F	Compressed	Ambient	mat	0	OM			0
07.08.2018	32	4-G-173-F	Compressed	Ambient	matd	0	OM			0
07.08.2018	32	4-G-173-F	Compressed	Ambient	ov	0	OV			0
07.08.2018	32	4-G-173-F	Compressed	Ambient	pov	0	OV			0
07.08.2018	32	4-G-173-F	Compressed	Ambient	atr	0	ATR
07.08.2018	33	4-G-174-F	Compressed	Ambient	pn	0.193717	PG	PG	0.2	0.193717	F0	1.34774	0.125	0.125	0.125
07.08.2018	33	4-G-174-F	Compressed	Ambient	ca	0.806283	SG	SG	0.8	0.806283	F0
07.08.2018	33	4-G-174-F	Compressed	Ambient	od	0	SG	OM	0	0	F0
07.08.2018	33	4-G-174-F	Compressed	Ambient	py	0	SG	OV	0	0	F0
07.08.2018	33	4-G-174-F	Compressed	Ambient	sy	0	SG	ATR	0	0	F0
07.08.2018	33	4-G-174-F	Compressed	Ambient	ty	0	SG			0
07.08.2018	33	4-G-174-F	Compressed	Ambient	mat	0	OM			0
07.08.2018	33	4-G-174-F	Compressed	Ambient	matd	0	OM			0
07.08.2018	33	4-G-174-F	Compressed	Ambient	ov	0	OV			0
07.08.2018	33	4-G-174-F	Compressed	Ambient	pov	0	OV			0
07.08.2018	33	4-G-174-F	Compressed	Ambient	atr	0	ATR
07.08.2018	34	4-G-175-F	Compressed	Ambient	pn	0.122699	PG	PG	0.1	0.122699	F0	1.23768	0.125	0.125	0.475899
07.08.2018	34	4-G-175-F	Compressed	Ambient	ca	0.877301	SG	SG	0.9	0.877301	F0
07.08.2018	34	4-G-175-F	Compressed	Ambient	od	0	SG	OM	0	0	F0
07.08.2018	34	4-G-175-F	Compressed	Ambient	py	0	SG	OV	0	0	F0
07.08.2018	34	4-G-175-F	Compressed	Ambient	sy	0	SG	ATR	0	0	F0
07.08.2018	34	4-G-175-F	Compressed	Ambient	ty	0	SG			0
07.08.2018	34	4-G-175-F	Compressed	Ambient	mat	0	OM			0
07.08.2018	34	4-G-175-F	Compressed	Ambient	matd	0	OM			0
07.08.2018	34	4-G-175-F	Compressed	Ambient	ov	0	OV			0
07.08.2018	34	4-G-175-F	Compressed	Ambient	pov	0	OV			0
07.08.2018	34	4-G-175-F	Compressed	Ambient	atr	0	ATR
07.08.2018	35	4-G-176-F	Compressed	Ambient	pn	0.156028	PG	PG	0.2	0.156028	F0	0.938567	0.125	0.125	0.456557
07.08.2018	35	4-G-176-F	Compressed	Ambient	ca	0.843972	SG	SG	0.8	0.843972	F0
07.08.2018	35	4-G-176-F	Compressed	Ambient	od	0	SG	OM	0	0	F0
07.08.2018	35	4-G-176-F	Compressed	Ambient	py	0	SG	OV	0	0	F0
07.08.2018	35	4-G-176-F	Compressed	Ambient	sy	0	SG	ATR	0	0	F0
07.08.2018	35	4-G-176-F	Compressed	Ambient	ty	0	SG			0
07.08.2018	35	4-G-176-F	Compressed	Ambient	mat	0	OM			0
07.08.2018	35	4-G-176-F	Compressed	Ambient	matd	0	OM			0
07.08.2018	35	4-G-176-F	Compressed	Ambient	ov	0	OV			0
07.08.2018	35	4-G-176-F	Compressed	Ambient	pov	0	OV			0
07.08.2018	35	4-G-176-F	Compressed	Ambient	atr	0	ATR
07.08.2018		4-G-177-F	Compressed	Ambient	pn	0.80427	PG	PG	0.8	0.80427		0.953608	0.307887	0.125	0.274341
07.08.2018		4-G-177-F	Compressed	Ambient	ca	0.19573	SG	SG	0.2	0.19573
07.08.2018		4-G-177-F	Compressed	Ambient	od	0	SG	OM	0	0
07.08.2018		4-G-177-F	Compressed	Ambient	py	0	SG	OV	0	0
07.08.2018		4-G-177-F	Compressed	Ambient	sy	0	SG	ATR	0	0
07.08.2018		4-G-177-F	Compressed	Ambient	ty	0	SG			0
07.08.2018		4-G-177-F	Compressed	Ambient	mat	0	OM			0
07.08.2018		4-G-177-F	Compressed	Ambient	matd	0	OM			0
07.08.2018		4-G-177-F	Compressed	Ambient	ov	0	OV			0
07.08.2018		4-G-177-F	Compressed	Ambient	pov	0	OV			0
07.08.2018		4-G-177-F	Compressed	Ambient	atr	0	ATR
07.08.2018		4-G-179-F	Compressed	Ambient	pn	1	PG	PG	1	1		0.868385	0.125	0.125	0.125
07.08.2018		4-G-179-F	Compressed	Ambient	ca	0	SG	SG	0	0
07.08.2018		4-G-179-F	Compressed	Ambient	od	0	SG	OM	0	0
07.08.2018		4-G-179-F	Compressed	Ambient	py	0	SG	OV	0	0
07.08.2018		4-G-179-F	Compressed	Ambient	sy	0	SG	ATR	0	0
07.08.2018		4-G-179-F	Compressed	Ambient	ty	0	SG			0
07.08.2018		4-G-179-F	Compressed	Ambient	mat	0	OM			0
07.08.2018		4-G-179-F	Compressed	Ambient	matd	0	OM			0
07.08.2018		4-G-179-F	Compressed	Ambient	ov	0	OV			0
07.08.2018		4-G-179-F	Compressed	Ambient	pov	0	OV			0
07.08.2018		4-G-179-F	Compressed	Ambient	atr	0	ATR
07.08.2018		4-G-180-F	Compressed	Ambient	pn	1	PG	PG	1	1		0.964361	4.35611	0.125	0.125
07.08.2018		4-G-180-F	Compressed	Ambient	ca	0	SG	SG	0	0
07.08.2018		4-G-180-F	Compressed	Ambient	od	0	SG	OM	0	0
07.08.2018		4-G-180-F	Compressed	Ambient	py	0	SG	OV	0	0
07.08.2018		4-G-180-F	Compressed	Ambient	sy	0	SG	ATR	0	0
07.08.2018		4-G-180-F	Compressed	Ambient	ty	0	SG			0
07.08.2018		4-G-180-F	Compressed	Ambient	mat	0	OM			0
07.08.2018		4-G-180-F	Compressed	Ambient	matd	0	OM			0
07.08.2018		4-G-180-F	Compressed	Ambient	ov	0	OV			0
07.08.2018		4-G-180-F	Compressed	Ambient	pov	0	OV			0
07.08.2018		4-G-180-F	Compressed	Ambient	atr	0	ATR
19.09.2018		5-G-194-F	Natural	Ambient	pn	0.255924	PG	PG	0.26	0.255924		1.34228	0.246745	0.125	1.20077
19.09.2018		5-G-194-F	Natural	Ambient	ca	0.744076	SG	SG	0.74	0.744076
19.09.2018		5-G-194-F	Natural	Ambient	od	0	SG	OM	0	0
19.09.2018		5-G-194-F	Natural	Ambient	py	0	SG	OV	0	0
19.09.2018		5-G-194-F	Natural	Ambient	sy	0	SG	ATR	0	0
19.09.2018		5-G-194-F	Natural	Ambient	ty	0	SG			0
19.09.2018		5-G-194-F	Natural	Ambient	mat	0	OM			0
19.09.2018		5-G-194-F	Natural	Ambient	matd	0	OM			0
19.09.2018		5-G-194-F	Natural	Ambient	ov	0	OV			0
19.09.2018		5-G-194-F	Natural	Ambient	pov	0	OV			0
19.09.2018		5-G-194-F	Natural	Ambient	atr	0	ATR
19.09.2018	36	5-G-200-F	Natural	Ambient	pn	0.0383481	PG	PG	0.04	0.0383481	F0	1.7363	0.49049	0.125	1.03629
19.09.2018	36	5-G-200-F	Natural	Ambient	ca	0.480826	SG	SG	0.96	0.480826	F0
19.09.2018	36	5-G-200-F	Natural	Ambient	od	0	SG	OM	0	0	F0
19.09.2018	36	5-G-200-F	Natural	Ambient	py	0.480826	SG	OV	0	0.480826	F0
19.09.2018	36	5-G-200-F	Natural	Ambient	sy	0	SG	ATR	0	0	F0
19.09.2018	36	5-G-200-F	Natural	Ambient	ty	0	SG			0
19.09.2018	36	5-G-200-F	Natural	Ambient	mat	0	OM			0
19.09.2018	36	5-G-200-F	Natural	Ambient	matd	0	OM			0
19.09.2018	36	5-G-200-F	Natural	Ambient	ov	0	OV			0
19.09.2018	36	5-G-200-F	Natural	Ambient	pov	0	OV			0
19.09.2018	36	5-G-200-F	Natural	Ambient	atr	0	ATR
19.09.2018	37	5-G-201-F	Natural	Ambient	pn	0.0496454	PG	PG	0.05	0.0496454	F0	1.779	0.767452	0.125	1.10606
19.09.2018	37	5-G-201-F	Natural	Ambient	ca	0.950355	SG	SG	0.95	0.950355	F0
19.09.2018	37	5-G-201-F	Natural	Ambient	od	0	SG	OM	0	0	F0
19.09.2018	37	5-G-201-F	Natural	Ambient	py	0	SG	OV	0	0	F0
19.09.2018	37	5-G-201-F	Natural	Ambient	sy	0	SG	ATR	0	0	F0
19.09.2018	37	5-G-201-F	Natural	Ambient	ty	0	SG			0
19.09.2018	37	5-G-201-F	Natural	Ambient	mat	0	OM			0
19.09.2018	37	5-G-201-F	Natural	Ambient	matd	0	OM			0
19.09.2018	37	5-G-201-F	Natural	Ambient	ov	0	OV			0
19.09.2018	37	5-G-201-F	Natural	Ambient	pov	0	OV			0
19.09.2018	37	5-G-201-F	Natural	Ambient	atr	0	ATR
19.09.2018	38	5-G-204-F	Natural	Ambient	pn	0.151163	PG	PG	0.15	0.151163		2.09864	0.556603	0.239446	0.872713
19.09.2018	38	5-G-204-F	Natural	Ambient	ca	0.848837	SG	SG	0.85	0.848837
19.09.2018	38	5-G-204-F	Natural	Ambient	od	0	SG	OM	0	0
19.09.2018	38	5-G-204-F	Natural	Ambient	py	0	SG	OV	0	0
19.09.2018	38	5-G-204-F	Natural	Ambient	sy	0	SG	ATR	0	0
19.09.2018	38	5-G-204-F	Natural	Ambient	ty	0	SG			0
19.09.2018	38	5-G-204-F	Natural	Ambient	mat	0	OM			0
19.09.2018	38	5-G-204-F	Natural	Ambient	matd	0	OM			0
19.09.2018	38	5-G-204-F	Natural	Ambient	ov	0	OV			0
19.09.2018	38	5-G-204-F	Natural	Ambient	pov	0	OV			0
19.09.2018	38	5-G-204-F	Natural	Ambient	atr	0	ATR
19.09.2018	39	5-G-205-F	Natural	Ambient	pn	0.130137	PG	PG	0.13	0.130137	F0	1.78754	0.541713	0.249023	0.646777
19.09.2018	39	5-G-205-F	Natural	Ambient	ca	0.164384	SG	SG	0.87	0.164384	F0
19.09.2018	39	5-G-205-F	Natural	Ambient	od	0	SG	OM	0	0	F0
19.09.2018	39	5-G-205-F	Natural	Ambient	py	0.705479	SG	OV	0	0.705479	F0
19.09.2018	39	5-G-205-F	Natural	Ambient	sy	0	SG	ATR	0	0	F0
19.09.2018	39	5-G-205-F	Natural	Ambient	ty	0	SG			0
19.09.2018	39	5-G-205-F	Natural	Ambient	mat	0	OM			0
19.09.2018	39	5-G-205-F	Natural	Ambient	matd	0	OM			0
19.09.2018	39	5-G-205-F	Natural	Ambient	ov	0	OV			0
19.09.2018	39	5-G-205-F	Natural	Ambient	pov	0	OV			0
19.09.2018	39	5-G-205-F	Natural	Ambient	atr	0	ATR
19.09.2018	40	5-G-206-F	Natural	Ambient	pn	0.472222	PG	PG	0.47	0.472222	F0	1.42322	1.70073	0.125	0.397317
19.09.2018	40	5-G-206-F	Natural	Ambient	ca	0.402778	SG	SG	0.53	0.402778	F0
19.09.2018	40	5-G-206-F	Natural	Ambient	od	0.125	SG	OM	0	0.125	F0
19.09.2018	40	5-G-206-F	Natural	Ambient	py	0	SG	OV	0	0	F0
19.09.2018	40	5-G-206-F	Natural	Ambient	sy	0	SG	ATR	0	0	F0
19.09.2018	40	5-G-206-F	Natural	Ambient	ty	0	SG			0
19.09.2018	40	5-G-206-F	Natural	Ambient	mat	0	OM			0
19.09.2018	40	5-G-206-F	Natural	Ambient	matd	0	OM			0
19.09.2018	40	5-G-206-F	Natural	Ambient	ov	0	OV			0
19.09.2018	40	5-G-206-F	Natural	Ambient	pov	0	OV			0
19.09.2018	40	5-G-206-F	Natural	Ambient	atr	0	ATR
19.09.2018	41	5-G-208-F	Natural	Ambient	pn	1	PG	PG	1	1	F1	1.18029	0.125	0.125	0.349695
19.09.2018	41	5-G-208-F	Natural	Ambient	ca	0	SG	SG	0	0	F1
19.09.2018	41	5-G-208-F	Natural	Ambient	od	0	SG	OM	0	0	F1
19.09.2018	41	5-G-208-F	Natural	Ambient	py	0	SG	OV	0	0	F1
19.09.2018	41	5-G-208-F	Natural	Ambient	sy	0	SG	ATR	0	0	F1
19.09.2018	41	5-G-208-F	Natural	Ambient	ty	0	SG			0
19.09.2018	41	5-G-208-F	Natural	Ambient	mat	0	OM			0
19.09.2018	41	5-G-208-F	Natural	Ambient	matd	0	OM			0
19.09.2018	41	5-G-208-F	Natural	Ambient	ov	0	OV			0
19.09.2018	41	5-G-208-F	Natural	Ambient	pov	0	OV			0
19.09.2018	41	5-G-208-F	Natural	Ambient	atr	0	ATR
19.09.2018		5-G-211-F	Compressed	Ambient	pn	0.341584	PG	PG	0.34	0.341584		1.33646	0.125	0.125	0.25165
19.09.2018		5-G-211-F	Compressed	Ambient	ca	0.658416	SG	SG	0.66	0.658416
19.09.2018		5-G-211-F	Compressed	Ambient	od	0	SG	OM	0	0
19.09.2018		5-G-211-F	Compressed	Ambient	py	0	SG	OV	0	0
19.09.2018		5-G-211-F	Compressed	Ambient	sy	0	SG	ATR	0	0
19.09.2018		5-G-211-F	Compressed	Ambient	ty	0	SG			0
19.09.2018		5-G-211-F	Compressed	Ambient	mat	0	OM			0
19.09.2018		5-G-211-F	Compressed	Ambient	matd	0	OM			0
19.09.2018		5-G-211-F	Compressed	Ambient	ov	0	OV			0
19.09.2018		5-G-211-F	Compressed	Ambient	pov	0	OV			0
19.09.2018		5-G-211-F	Compressed	Ambient	atr	0	ATR
19.09.2018		5-G-216-F	Compressed	Ambient	pn	0.495455	PG	PG	0.5	0.495455		1.10022	0.299882	0.125	0.244759
19.09.2018		5-G-216-F	Compressed	Ambient	ca	0.504545	SG	SG	0.5	0.504545
19.09.2018		5-G-216-F	Compressed	Ambient	od	0	SG	OM	0	0
19.09.2018		5-G-216-F	Compressed	Ambient	py	0	SG	OV	0	0
19.09.2018		5-G-216-F	Compressed	Ambient	sy	0	SG	ATR	0	0
19.09.2018		5-G-216-F	Compressed	Ambient	ty	0	SG			0
19.09.2018		5-G-216-F	Compressed	Ambient	mat	0	OM			0
19.09.2018		5-G-216-F	Compressed	Ambient	matd	0	OM			0
19.09.2018		5-G-216-F	Compressed	Ambient	ov	0	OV			0
19.09.2018		5-G-216-F	Compressed	Ambient	pov	0	OV			0
19.09.2018		5-G-216-F	Compressed	Ambient	atr	0	ATR
19.09.2018	42	5-G-213-F	Compressed	Ambient	pn	0.328467	PG	PG	0.33	0.328467	F0	1.28733	0.125	0.125	0.125
19.09.2018	42	5-G-213-F	Compressed	Ambient	ca	0.671533	SG	SG	0.67	0.671533	F0
19.09.2018	42	5-G-213-F	Compressed	Ambient	od	0	SG	OM	0	0	F0
19.09.2018	42	5-G-213-F	Compressed	Ambient	py	0	SG	OV	0	0	F0
19.09.2018	42	5-G-213-F	Compressed	Ambient	sy	0	SG	ATR	0	0	F0
19.09.2018	42	5-G-213-F	Compressed	Ambient	ty	0	SG			0
19.09.2018	42	5-G-213-F	Compressed	Ambient	mat	0	OM			0
19.09.2018	42	5-G-213-F	Compressed	Ambient	matd	0	OM			0
19.09.2018	42	5-G-213-F	Compressed	Ambient	ov	0	OV			0
19.09.2018	42	5-G-213-F	Compressed	Ambient	pov	0	OV			0
19.09.2018	42	5-G-213-F	Compressed	Ambient	atr	0	ATR
19.09.2018	43	5-G-215-F	Compressed	Ambient	pn	0.323529	PG	PG	0.32	0.323529	F0	1.56112	0.243503	0.248239	0.959716
19.09.2018	43	5-G-215-F	Compressed	Ambient	ca	0.107843	SG	SG	0.68	0.107843	F0
19.09.2018	43	5-G-215-F	Compressed	Ambient	od	0	SG	OM	0	0	F0
19.09.2018	43	5-G-215-F	Compressed	Ambient	py	0.568627	SG	OV	0	0.568627	F0
19.09.2018	43	5-G-215-F	Compressed	Ambient	sy	0	SG	ATR	0	0	F0
19.09.2018	43	5-G-215-F	Compressed	Ambient	ty	0	SG			0
19.09.2018	43	5-G-215-F	Compressed	Ambient	mat	0	OM			0
19.09.2018	43	5-G-215-F	Compressed	Ambient	matd	0	OM			0
19.09.2018	43	5-G-215-F	Compressed	Ambient	ov	0	OV			0
19.09.2018	43	5-G-215-F	Compressed	Ambient	pov	0	OV			0
19.09.2018	43	5-G-215-F	Compressed	Ambient	atr	0	ATR
19.09.2018	44	5-G-218-F	Compressed	Ambient	pn	0.232759	PG	PG	0.23	0.232759	F0	1.88605	0.441366	0.125	1.36848
19.09.2018	44	5-G-218-F	Compressed	Ambient	ca	0.767241	SG	SG	0.77	0.767241	F0
19.09.2018	44	5-G-218-F	Compressed	Ambient	od	0	SG	OM	0	0	F0
19.09.2018	44	5-G-218-F	Compressed	Ambient	py	0	SG	OV	0	0	F0
19.09.2018	44	5-G-218-F	Compressed	Ambient	sy	0	SG	ATR	0	0	F0
19.09.2018	44	5-G-218-F	Compressed	Ambient	ty	0	SG			0
19.09.2018	44	5-G-218-F	Compressed	Ambient	mat	0	OM			0
19.09.2018	44	5-G-218-F	Compressed	Ambient	matd	0	OM			0
19.09.2018	44	5-G-218-F	Compressed	Ambient	ov	0	OV			0
19.09.2018	44	5-G-218-F	Compressed	Ambient	pov	0	OV			0
19.09.2018	44	5-G-218-F	Compressed	Ambient	atr	0	ATR
19.09.2018	45	5-G-219-F	Compressed	Ambient	pn	1	PG	PG	1	1	F0	0.965251	0.125	0.125	0.404964
19.09.2018	45	5-G-219-F	Compressed	Ambient	ca	0	SG	SG	0	0	F0
19.09.2018	45	5-G-219-F	Compressed	Ambient	od	0	SG	OM	0	0	F0
19.09.2018	45	5-G-219-F	Compressed	Ambient	py	0	SG	OV	0	0	F0
19.09.2018	45	5-G-219-F	Compressed	Ambient	sy	0	SG	ATR	0	0	F0
19.09.2018	45	5-G-219-F	Compressed	Ambient	ty	0	SG			0
19.09.2018	45	5-G-219-F	Compressed	Ambient	mat	0	OM			0
19.09.2018	45	5-G-219-F	Compressed	Ambient	matd	0	OM			0
19.09.2018	45	5-G-219-F	Compressed	Ambient	ov	0	OV			0
19.09.2018	45	5-G-219-F	Compressed	Ambient	pov	0	OV			0
19.09.2018	45	5-G-219-F	Compressed	Ambient	atr	0	ATR
19.09.2018		5-G-221-F	Compressed	Ambient	pn	0.227053	PG	PG	0.23	0.227053		1.49916	0.295318	0.125	1.23463
19.09.2018		5-G-221-F	Compressed	Ambient	ca	0	SG	SG	0.77	0
19.09.2018		5-G-221-F	Compressed	Ambient	od	0.772947	SG	OM	0	0.772947
19.09.2018		5-G-221-F	Compressed	Ambient	py	0	SG	OV	0	0
19.09.2018		5-G-221-F	Compressed	Ambient	sy	0	SG	ATR	0	0
19.09.2018		5-G-221-F	Compressed	Ambient	ty	0	SG			0
19.09.2018		5-G-221-F	Compressed	Ambient	mat	0	OM			0
19.09.2018		5-G-221-F	Compressed	Ambient	matd	0	OM			0
19.09.2018		5-G-221-F	Compressed	Ambient	ov	0	OV			0
19.09.2018		5-G-221-F	Compressed	Ambient	pov	0	OV			0
19.09.2018		5-G-221-F	Compressed	Ambient	atr	0	ATR
19.09.2018	46	5-G-222-F	Compressed	Ambient	pn	0.186047	PG	PG	0.19	0.186047	F0	1.66667	0.364315	0.125	1.54121
19.09.2018	46	5-G-222-F	Compressed	Ambient	ca	0.813953	SG	SG	0.81	0.813953	F0
19.09.2018	46	5-G-222-F	Compressed	Ambient	od	0	SG	OM	0	0	F0
19.09.2018	46	5-G-222-F	Compressed	Ambient	py	0	SG	OV	0	0	F0
19.09.2018	46	5-G-222-F	Compressed	Ambient	sy	0	SG	ATR	0	0	F0
19.09.2018	46	5-G-222-F	Compressed	Ambient	ty	0	SG			0
19.09.2018	46	5-G-222-F	Compressed	Ambient	mat	0	OM			0
19.09.2018	46	5-G-222-F	Compressed	Ambient	matd	0	OM			0
19.09.2018	46	5-G-222-F	Compressed	Ambient	ov	0	OV			0
19.09.2018	46	5-G-222-F	Compressed	Ambient	pov	0	OV			0
19.09.2018	46	5-G-222-F	Compressed	Ambient	atr	0	ATR
30.10.2018		6-G-236-F	Natural	Ambient	pn	0.136364	PG	PG	0.14	0.136364		2.14286	0.755678	0.278609	1.05635
30.10.2018		6-G-236-F	Natural	Ambient	ca	0.863636	SG	SG	0.86	0.863636
30.10.2018		6-G-236-F	Natural	Ambient	od	0	SG	OM	0	0
30.10.2018		6-G-236-F	Natural	Ambient	py	0	SG	OV	0	0
30.10.2018		6-G-236-F	Natural	Ambient	sy	0	SG	ATR	0	0
30.10.2018		6-G-236-F	Natural	Ambient	ty	0	SG			0
30.10.2018		6-G-236-F	Natural	Ambient	mat	0	OM			0
30.10.2018		6-G-236-F	Natural	Ambient	matd	0	OM			0
30.10.2018		6-G-236-F	Natural	Ambient	ov	0	OV			0
30.10.2018		6-G-236-F	Natural	Ambient	pov	0	OV			0
30.10.2018		6-G-236-F	Natural	Ambient	atr	0	ATR
30.10.2018		6-G-239-F	Natural	Ambient	pn	0	PG	PG	0	0		2.00994	0.664429	0.266065	1.08024
30.10.2018		6-G-239-F	Natural	Ambient	ca	0	SG	SG	1	0
30.10.2018		6-G-239-F	Natural	Ambient	od	1	SG	OM	0	1
30.10.2018		6-G-239-F	Natural	Ambient	py	0	SG	OV	0	0
30.10.2018		6-G-239-F	Natural	Ambient	sy	0	SG	ATR	0	0
30.10.2018		6-G-239-F	Natural	Ambient	ty	0	SG			0
30.10.2018		6-G-239-F	Natural	Ambient	mat	0	OM			0
30.10.2018		6-G-239-F	Natural	Ambient	matd	0	OM			0
30.10.2018		6-G-239-F	Natural	Ambient	ov	0	OV			0
30.10.2018		6-G-239-F	Natural	Ambient	pov	0	OV			0
30.10.2018		6-G-239-F	Natural	Ambient	atr	0	ATR
30.10.2018	47	6-G-240-F	Natural	Ambient	pn	0.136691	PG	PG	0.14	0.228916		1.22074	0.252631	0.125	0.125	na_fluid
30.10.2018	47	6-G-240-F	Natural	Ambient	ca	0.460432	SG	SG	0.46	0.771084
30.10.2018	47	6-G-240-F	Natural	Ambient	od	0	SG	OM	0	0
30.10.2018	47	6-G-240-F	Natural	Ambient	py	0	SG	OV	0	0
30.10.2018	47	6-G-240-F	Natural	Ambient	sy	0	SG	ATR	0.4	0
30.10.2018	47	6-G-240-F	Natural	Ambient	ty	0	SG			0
30.10.2018	47	6-G-240-F	Natural	Ambient	mat	0	OM			0
30.10.2018	47	6-G-240-F	Natural	Ambient	matd	0	OM			0
30.10.2018	47	6-G-240-F	Natural	Ambient	ov	0	OV			0
30.10.2018	47	6-G-240-F	Natural	Ambient	pov	0	OV			0
30.10.2018	47	6-G-240-F	Natural	Ambient	atr	0.402878	ATR
30.10.2018	48	6-G-241-F	Natural	Ambient	pn	0.129771	PG	PG	0.13	0.209877	F1	1.7239	0.97031	0.324824	1.25852
30.10.2018	48	6-G-241-F	Natural	Ambient	ca	0.48855	SG	SG	0.49	0.790123	F1
30.10.2018	48	6-G-241-F	Natural	Ambient	od	0	SG	OM	0	0	F1
30.10.2018	48	6-G-241-F	Natural	Ambient	py	0	SG	OV	0	0	F1
30.10.2018	48	6-G-241-F	Natural	Ambient	sy	0	SG	ATR	0.38	0	F1
30.10.2018	48	6-G-241-F	Natural	Ambient	ty	0	SG			0
30.10.2018	48	6-G-241-F	Natural	Ambient	mat	0	OM			0
30.10.2018	48	6-G-241-F	Natural	Ambient	matd	0	OM			0
30.10.2018	48	6-G-241-F	Natural	Ambient	ov	0	OV			0
30.10.2018	48	6-G-241-F	Natural	Ambient	pov	0	OV			0
30.10.2018	48	6-G-241-F	Natural	Ambient	atr	0.381679	ATR
30.10.2018	48	6-G-249-F	Natural	Ambient	pn	0.121495	PG	PG	0.12	0.121495		1.89767	9.74459	0.326805	1.28795
30.10.2018	48	6-G-249-F	Natural	Ambient	ca	0.621495	SG	SG	0.88	0.621495
30.10.2018	48	6-G-249-F	Natural	Ambient	od	0.257009	SG	OM	0	0.257009
30.10.2018	48	6-G-249-F	Natural	Ambient	py	0	SG	OV	0	0
30.10.2018	48	6-G-249-F	Natural	Ambient	sy	0	SG	ATR	0	0
30.10.2018	48	6-G-249-F	Natural	Ambient	ty	0	SG			0
30.10.2018	48	6-G-249-F	Natural	Ambient	mat	0	OM			0
30.10.2018	48	6-G-249-F	Natural	Ambient	matd	0	OM			0
30.10.2018	48	6-G-249-F	Natural	Ambient	ov	0	OV			0
30.10.2018	48	6-G-249-F	Natural	Ambient	pov	0	OV			0
30.10.2018	48	6-G-249-F	Natural	Ambient	atr	0	ATR
30.10.2018	48	6-G-250-F	Natural	Ambient	pn	0.635135	PG	PG	0.64	0.635135		1.38462	0.125	0.125	0.125
30.10.2018	48	6-G-250-F	Natural	Ambient	ca	0.364865	SG	SG	0.36	0.364865
30.10.2018	48	6-G-250-F	Natural	Ambient	od	0	SG	OM	0	0
30.10.2018	48	6-G-250-F	Natural	Ambient	py	0	SG	OV	0	0
30.10.2018	48	6-G-250-F	Natural	Ambient	sy	0	SG	ATR	0	0
30.10.2018	48	6-G-250-F	Natural	Ambient	ty	0	SG			0
30.10.2018	48	6-G-250-F	Natural	Ambient	mat	0	OM			0
30.10.2018	48	6-G-250-F	Natural	Ambient	matd	0	OM			0
30.10.2018	48	6-G-250-F	Natural	Ambient	ov	0	OV			0
30.10.2018	48	6-G-250-F	Natural	Ambient	pov	0	OV			0
30.10.2018	48	6-G-250-F	Natural	Ambient	atr	0	ATR
30.10.2018	48	6-G-251-F	Natural	Ambient	pn	0.0276243	PG	PG	0.03	0.0276243		1.66667	0.255398	0.125	0.125
30.10.2018	48	6-G-251-F	Natural	Ambient	ca	0.972376	SG	SG	0.97	0.972376
30.10.2018	48	6-G-251-F	Natural	Ambient	od	0	SG	OM	0	0
30.10.2018	48	6-G-251-F	Natural	Ambient	py	0	SG	OV	0	0
30.10.2018	48	6-G-251-F	Natural	Ambient	sy	0	SG	ATR	0	0
30.10.2018	48	6-G-251-F	Natural	Ambient	ty	0	SG			0
30.10.2018	48	6-G-251-F	Natural	Ambient	mat	0	OM			0
30.10.2018	48	6-G-251-F	Natural	Ambient	matd	0	OM			0
30.10.2018	48	6-G-251-F	Natural	Ambient	ov	0	OV			0
30.10.2018	48	6-G-251-F	Natural	Ambient	pov	0	OV			0
30.10.2018	48	6-G-251-F	Natural	Ambient	atr	0	ATR
30.10.2018	49	6-G-252-F	Compressed	Ambient	pn	0.0985222	PG	PG	0.1	0.0985222	F1	2.1116	0.46875	0.125	1.31739
30.10.2018	49	6-G-252-F	Compressed	Ambient	ca	0.901478	SG	SG	0.9	0.901478	F1
30.10.2018	49	6-G-252-F	Compressed	Ambient	od	0	SG	OM	0	0	F1
30.10.2018	49	6-G-252-F	Compressed	Ambient	py	0	SG	OV	0	0	F1
30.10.2018	49	6-G-252-F	Compressed	Ambient	sy	0	SG	ATR	0	0	F1
30.10.2018	49	6-G-252-F	Compressed	Ambient	ty	0	SG			0
30.10.2018	49	6-G-252-F	Compressed	Ambient	mat	0	OM			0
30.10.2018	49	6-G-252-F	Compressed	Ambient	matd	0	OM			0
30.10.2018	49	6-G-252-F	Compressed	Ambient	ov	0	OV			0
30.10.2018	49	6-G-252-F	Compressed	Ambient	pov	0	OV			0
30.10.2018	49	6-G-252-F	Compressed	Ambient	atr	0	ATR
30.10.2018	50	6-G-255-F	Compressed	Ambient	pn	0.0466667	PG	PG	0.05	0.0466667	F0	2.18137	1.32692	0.466769	1.5251
30.10.2018	50	6-G-255-F	Compressed	Ambient	ca	0.953333	SG	SG	0.95	0.953333	F0
30.10.2018	50	6-G-255-F	Compressed	Ambient	od	0	SG	OM	0	0	F0
30.10.2018	50	6-G-255-F	Compressed	Ambient	py	0	SG	OV	0	0	F0
30.10.2018	50	6-G-255-F	Compressed	Ambient	sy	0	SG	ATR	0	0	F0
30.10.2018	50	6-G-255-F	Compressed	Ambient	ty	0	SG			0
30.10.2018	50	6-G-255-F	Compressed	Ambient	mat	0	OM			0
30.10.2018	50	6-G-255-F	Compressed	Ambient	matd	0	OM			0
30.10.2018	50	6-G-255-F	Compressed	Ambient	ov	0	OV			0
30.10.2018	50	6-G-255-F	Compressed	Ambient	pov	0	OV			0
30.10.2018	50	6-G-255-F	Compressed	Ambient	atr	0	ATR
30.10.2018	51	6-G-257-F	Compressed	Ambient	pn	0.217822	PG	PG	0.22	0.217822	F0	1.75345	0.975811	0.414613	1.54177
30.10.2018	51	6-G-257-F	Compressed	Ambient	ca	0.782178	SG	SG	0.78	0.782178	F0
30.10.2018	51	6-G-257-F	Compressed	Ambient	od	0	SG	OM	0	0	F0
30.10.2018	51	6-G-257-F	Compressed	Ambient	py	0	SG	OV	0	0	F0
30.10.2018	51	6-G-257-F	Compressed	Ambient	sy	0	SG	ATR	0	0	F0
30.10.2018	51	6-G-257-F	Compressed	Ambient	ty	0	SG			0
30.10.2018	51	6-G-257-F	Compressed	Ambient	mat	0	OM			0
30.10.2018	51	6-G-257-F	Compressed	Ambient	matd	0	OM			0
30.10.2018	51	6-G-257-F	Compressed	Ambient	ov	0	OV			0
30.10.2018	51	6-G-257-F	Compressed	Ambient	pov	0	OV			0
30.10.2018	51	6-G-257-F	Compressed	Ambient	atr	0	ATR
30.10.2018	52	6-G-260-F	Compressed	Ambient	pn	0.0769231	PG	PG	0.08	0.1875	F0	1.77348	0.931808	0.357835	1.84445
30.10.2018	52	6-G-260-F	Compressed	Ambient	ca	0.333333	SG	SG	0.33	0.8125	F0
30.10.2018	52	6-G-260-F	Compressed	Ambient	od	0	SG	OM	0	0	F0
30.10.2018	52	6-G-260-F	Compressed	Ambient	py	0	SG	OV	0	0	F0
30.10.2018	52	6-G-260-F	Compressed	Ambient	sy	0	SG	ATR	0.59	0	F0
30.10.2018	52	6-G-260-F	Compressed	Ambient	ty	0	SG			0
30.10.2018	52	6-G-260-F	Compressed	Ambient	mat	0	OM			0
30.10.2018	52	6-G-260-F	Compressed	Ambient	matd	0	OM			0
30.10.2018	52	6-G-260-F	Compressed	Ambient	ov	0	OV			0
30.10.2018	52	6-G-260-F	Compressed	Ambient	pov	0	OV			0
30.10.2018	52	6-G-260-F	Compressed	Ambient	atr	0.589744	ATR
30.10.2018	53	6-G-262-F	Compressed	Ambient	pn	0.41791	PG	PG	0.42	0.41791	F0	1.09718	0.239205	0.125	0.537261
30.10.2018	53	6-G-262-F	Compressed	Ambient	ca	0.58209	SG	SG	0.58	0.58209	F0
30.10.2018	53	6-G-262-F	Compressed	Ambient	od	0	SG	OM	0	0	F0
30.10.2018	53	6-G-262-F	Compressed	Ambient	py	0	SG	OV	0	0	F0
30.10.2018	53	6-G-262-F	Compressed	Ambient	sy	0	SG	ATR	0	0	F0
30.10.2018	53	6-G-262-F	Compressed	Ambient	ty	0	SG			0
30.10.2018	53	6-G-262-F	Compressed	Ambient	mat	0	OM			0
30.10.2018	53	6-G-262-F	Compressed	Ambient	matd	0	OM			0
30.10.2018	53	6-G-262-F	Compressed	Ambient	ov	0	OV			0
30.10.2018	53	6-G-262-F	Compressed	Ambient	pov	0	OV			0
30.10.2018	53	6-G-262-F	Compressed	Ambient	atr	0	ATR
30.10.2018	54	6-G-263-F	Compressed	Ambient	pn	0.3125	PG	PG	0.31	0.638298	F1	1.97566	0.696417	0.283891	0.740927
30.10.2018	54	6-G-263-F	Compressed	Ambient	ca	0.177083	SG	SG	0.18	0.361702	F1
30.10.2018	54	6-G-263-F	Compressed	Ambient	od	0	SG	OM	0	0	F1
30.10.2018	54	6-G-263-F	Compressed	Ambient	py	0	SG	OV	0	0	F1
30.10.2018	54	6-G-263-F	Compressed	Ambient	sy	0	SG	ATR	0	0	F1
30.10.2018	54	6-G-263-F	Compressed	Ambient	ty	0	SG			0
30.10.2018	54	6-G-263-F	Compressed	Ambient	mat	0	OM			0
30.10.2018	54	6-G-263-F	Compressed	Ambient	matd	0	OM			0
30.10.2018	54	6-G-263-F	Compressed	Ambient	ov	0	OV			0
30.10.2018	54	6-G-263-F	Compressed	Ambient	pov	0	OV			0
30.10.2018	54	6-G-263-F	Compressed	Ambient	atr	0.510417	ATR
30.10.2018	55	6-G-265-F	Compressed	Ambient	pn	0.236559	PG	PG	0.24	0.34375	F1	2.1811	0.610229	0.260783	0.641801
30.10.2018	55	6-G-265-F	Compressed	Ambient	ca	0.451613	SG	SG	0.45	0.65625	F1
30.10.2018	55	6-G-265-F	Compressed	Ambient	od	0	SG	OM	0	0	F1
30.10.2018	55	6-G-265-F	Compressed	Ambient	py	0	SG	OV	0	0	F1
30.10.2018	55	6-G-265-F	Compressed	Ambient	sy	0	SG	ATR	0.31	0	F1
30.10.2018	55	6-G-265-F	Compressed	Ambient	ty	0	SG			0
30.10.2018	55	6-G-265-F	Compressed	Ambient	mat	0	OM			0
30.10.2018	55	6-G-265-F	Compressed	Ambient	matd	0	OM			0
30.10.2018	55	6-G-265-F	Compressed	Ambient	ov	0	OV			0
30.10.2018	55	6-G-265-F	Compressed	Ambient	pov	0	OV			0
30.10.2018	55	6-G-265-F	Compressed	Ambient	atr	0.311828	ATR
28.11.2018		7-G-296-F	Natural	Ambient	pn	0.196532	PG	PG	0.2	0.196532		3.25525	0.672319	0.125	2.58985
28.11.2018		7-G-296-F	Natural	Ambient	ca	0.104046	SG	SG	0.8	0.104046
28.11.2018		7-G-296-F	Natural	Ambient	od	0	SG	OM	0	0
28.11.2018		7-G-296-F	Natural	Ambient	py	0.427746	SG	OV	0	0.427746
28.11.2018		7-G-296-F	Natural	Ambient	sy	0.271676	SG	ATR	0	0.271676
28.11.2018		7-G-296-F	Natural	Ambient	ty	0	SG			0
28.11.2018		7-G-296-F	Natural	Ambient	mat	0	OM			0
28.11.2018		7-G-296-F	Natural	Ambient	matd	0	OM			0
28.11.2018		7-G-296-F	Natural	Ambient	ov	0	OV			0
28.11.2018		7-G-296-F	Natural	Ambient	pov	0	OV			0
28.11.2018		7-G-296-F	Natural	Ambient	atr	0	ATR
28.11.2018		7-G-298-F	Natural	Ambient	pn	0.0648649	PG	PG	0.1	0.0648649		2.77618	0.905861	0.125	1.55099
28.11.2018		7-G-298-F	Natural	Ambient	ca	0.589189	SG	SG	0.9	0.589189
28.11.2018		7-G-298-F	Natural	Ambient	od	0.345946	SG	OM	0	0.345946
28.11.2018		7-G-298-F	Natural	Ambient	py	0	SG	OV	0	0
28.11.2018		7-G-298-F	Natural	Ambient	sy	0	SG	ATR	0	0
28.11.2018		7-G-298-F	Natural	Ambient	ty	0	SG			0
28.11.2018		7-G-298-F	Natural	Ambient	mat	0	OM			0
28.11.2018		7-G-298-F	Natural	Ambient	matd	0	OM			0
28.11.2018		7-G-298-F	Natural	Ambient	ov	0	OV			0
28.11.2018		7-G-298-F	Natural	Ambient	pov	0	OV			0
28.11.2018		7-G-298-F	Natural	Ambient	atr	0	ATR
28.11.2018		7-G-304-F	Natural	Ambient	pn	1	PG	PG	1	1		1.0144	0.125	0.125	0.125
28.11.2018		7-G-304-F	Natural	Ambient	ca	0	SG	SG	0	0
28.11.2018		7-G-304-F	Natural	Ambient	od	0	SG	OM	0	0
28.11.2018		7-G-304-F	Natural	Ambient	py	0	SG	OV	0	0
28.11.2018		7-G-304-F	Natural	Ambient	sy	0	SG	ATR	0	0
28.11.2018		7-G-304-F	Natural	Ambient	ty	0	SG			0
28.11.2018		7-G-304-F	Natural	Ambient	mat	0	OM			0
28.11.2018		7-G-304-F	Natural	Ambient	matd	0	OM			0
28.11.2018		7-G-304-F	Natural	Ambient	ov	0	OV			0
28.11.2018		7-G-304-F	Natural	Ambient	pov	0	OV			0
28.11.2018		7-G-304-F	Natural	Ambient	atr	0	ATR
28.11.2018	56	7-G-306-F	Natural	Ambient	pn	0.25	PG	PG	0.3	0.25	F1	2.54102	0.541602	0.292136	1.74316
28.11.2018	56	7-G-306-F	Natural	Ambient	ca	0.0833333	SG	SG	0.7	0.0833333	F1
28.11.2018	56	7-G-306-F	Natural	Ambient	od	0.166667	SG	OM	0	0.166667	F1
28.11.2018	56	7-G-306-F	Natural	Ambient	py	0.5	SG	OV	0	0.5	F1
28.11.2018	56	7-G-306-F	Natural	Ambient	sy	0	SG	ATR	0	0	F1
28.11.2018	56	7-G-306-F	Natural	Ambient	ty	0	SG			0
28.11.2018	56	7-G-306-F	Natural	Ambient	mat	0	OM			0
28.11.2018	56	7-G-306-F	Natural	Ambient	matd	0	OM			0
28.11.2018	56	7-G-306-F	Natural	Ambient	ov	0	OV			0
28.11.2018	56	7-G-306-F	Natural	Ambient	pov	0	OV			0
28.11.2018	56	7-G-306-F	Natural	Ambient	atr	0	ATR
28.11.2018	57	7-G-312-F	Compressed	Ambient	pn	0.2	PG	PG	0.2	0.2	F1	3.11745	0.890875	0.125	2.39719
28.11.2018	57	7-G-312-F	Compressed	Ambient	ca	0	SG	SG	0.8	0	F1
28.11.2018	57	7-G-312-F	Compressed	Ambient	od	0.0470588	SG	OM	0	0.0470588	F1
28.11.2018	57	7-G-312-F	Compressed	Ambient	py	0.0588235	SG	OV	0	0.0588235	F1
28.11.2018	57	7-G-312-F	Compressed	Ambient	sy	0.694118	SG	ATR	0	0.694118	F1
28.11.2018	57	7-G-312-F	Compressed	Ambient	ty	0	SG			0
28.11.2018	57	7-G-312-F	Compressed	Ambient	mat	0	OM			0
28.11.2018	57	7-G-312-F	Compressed	Ambient	matd	0	OM			0
28.11.2018	57	7-G-312-F	Compressed	Ambient	ov	0	OV			0
28.11.2018	57	7-G-312-F	Compressed	Ambient	pov	0	OV			0
28.11.2018	57	7-G-312-F	Compressed	Ambient	atr	0	ATR
28.11.2018	58	7-G-314-F	Compressed	Ambient	pn	0.30303	PG	PG	0.3	0.30303	F2	4.21816	1.4524	0.42543	5.03229
28.11.2018	58	7-G-314-F	Compressed	Ambient	ca	0.121212	SG	SG	0.7	0.121212	F2
28.11.2018	58	7-G-314-F	Compressed	Ambient	od	0	SG	OM	0	0	F2
28.11.2018	58	7-G-314-F	Compressed	Ambient	py	0.575758	SG	OV	0	0.575758	F2
28.11.2018	58	7-G-314-F	Compressed	Ambient	sy	0	SG	ATR	0	0	F2
28.11.2018	58	7-G-314-F	Compressed	Ambient	ty	0	SG			0
28.11.2018	58	7-G-314-F	Compressed	Ambient	mat	0	OM			0
28.11.2018	58	7-G-314-F	Compressed	Ambient	matd	0	OM			0
28.11.2018	58	7-G-314-F	Compressed	Ambient	ov	0	OV			0
28.11.2018	58	7-G-314-F	Compressed	Ambient	pov	0	OV			0
28.11.2018	58	7-G-314-F	Compressed	Ambient	atr	0	ATR
28.11.2018	59	7-G-316-F	Compressed	Ambient	pn	0.166667	PG	PG	0.2	0.166667	F1	2.55338	1.11771	0.270475	2.27129
28.11.2018	59	7-G-316-F	Compressed	Ambient	ca	0.547619	SG	SG	0.8	0.547619	F1
28.11.2018	59	7-G-316-F	Compressed	Ambient	od	0.285714	SG	OM	0	0.285714	F1
28.11.2018	59	7-G-316-F	Compressed	Ambient	py	0	SG	OV	0	0	F1
28.11.2018	59	7-G-316-F	Compressed	Ambient	sy	0	SG	ATR	0	0	F1
28.11.2018	59	7-G-316-F	Compressed	Ambient	ty	0	SG			0
28.11.2018	59	7-G-316-F	Compressed	Ambient	mat	0	OM			0
28.11.2018	59	7-G-316-F	Compressed	Ambient	matd	0	OM			0
28.11.2018	59	7-G-316-F	Compressed	Ambient	ov	0	OV			0
28.11.2018	59	7-G-316-F	Compressed	Ambient	pov	0	OV			0
28.11.2018	59	7-G-316-F	Compressed	Ambient	atr	0	ATR
28.11.2018	60	7-G-317-F	Compressed	Ambient	pn	0.130952	PG	PG	0.13	0.130952	F1	2.40229	0.57324	0.125	1.5252
28.11.2018	60	7-G-317-F	Compressed	Ambient	ca	0	SG	SG	0.87	0	F1
28.11.2018	60	7-G-317-F	Compressed	Ambient	od	0	SG	OM	0	0	F1
28.11.2018	60	7-G-317-F	Compressed	Ambient	py	0.869048	SG	OV	0	0.869048	F1
28.11.2018	60	7-G-317-F	Compressed	Ambient	sy	0	SG	ATR	0	0	F1
28.11.2018	60	7-G-317-F	Compressed	Ambient	ty	0	SG			0
28.11.2018	60	7-G-317-F	Compressed	Ambient	mat	0	OM			0
28.11.2018	60	7-G-317-F	Compressed	Ambient	matd	0	OM			0
28.11.2018	60	7-G-317-F	Compressed	Ambient	ov	0	OV			0
28.11.2018	60	7-G-317-F	Compressed	Ambient	pov	0	OV			0
28.11.2018	60	7-G-317-F	Compressed	Ambient	atr	0	ATR
03.01.2019		8-G-337-F	Natural	Ambient	pn	0.0769231	PG	PG	0.08	0.0769231		3.46871	0.713297	0.248459	3.34422
03.01.2019		8-G-337-F	Natural	Ambient	ca	0.149038	SG	SG	0.92	0.149038
03.01.2019		8-G-337-F	Natural	Ambient	od	0	SG	OM	0	0
03.01.2019		8-G-337-F	Natural	Ambient	py	0.259615	SG	OV	0	0.259615
03.01.2019		8-G-337-F	Natural	Ambient	sy	0.514423	SG	ATR	0	0.514423
03.01.2019		8-G-337-F	Natural	Ambient	ty	0	SG			0
03.01.2019		8-G-337-F	Natural	Ambient	mat	0	OM			0
03.01.2019		8-G-337-F	Natural	Ambient	matd	0	OM			0
03.01.2019		8-G-337-F	Natural	Ambient	ov	0	OV			0
03.01.2019		8-G-337-F	Natural	Ambient	pov	0	OV			0
03.01.2019		8-G-337-F	Natural	Ambient	atr	0	ATR
03.01.2019	62	8-G-340-F	Natural	Ambient	pn	0	PG	PG	0	0	F2	6.54753	0.714128	0.125	5.1974
03.01.2019	62	8-G-340-F	Natural	Ambient	ca	0	SG	SG	0.61	0	F2
03.01.2019	62	8-G-340-F	Natural	Ambient	od	0	SG	OM	0.39	0	F2
03.01.2019	62	8-G-340-F	Natural	Ambient	py	0.0625	SG	OV	0	0.0625	F2
03.01.2019	62	8-G-340-F	Natural	Ambient	sy	0.01875	SG	ATR	0	0.01875	F2
03.01.2019	62	8-G-340-F	Natural	Ambient	ty	0.525	SG			0.525
03.01.2019	62	8-G-340-F	Natural	Ambient	mat	0.39375	OM			0.39375
03.01.2019	62	8-G-340-F	Natural	Ambient	matd	0	OM			0
03.01.2019	62	8-G-340-F	Natural	Ambient	ov	0	OV			0
03.01.2019	62	8-G-340-F	Natural	Ambient	pov	0	OV			0
03.01.2019	62	8-G-340-F	Natural	Ambient	atr	0	ATR
03.01.2019	63	8-G-341-F	Natural	Ambient	pn	0.462264	PG	PG	0.46	0.628205	F0	1.22963	0.125	0.125	0.250392
03.01.2019	63	8-G-341-F	Natural	Ambient	ca	0.273585	SG	SG	0.27	0.371795	F0
03.01.2019	63	8-G-341-F	Natural	Ambient	od	0	SG	OM	0	0	F0
03.01.2019	63	8-G-341-F	Natural	Ambient	py	0	SG	OV	0	0	F0
03.01.2019	63	8-G-341-F	Natural	Ambient	sy	0	SG	ATR	0.26	0	F0
03.01.2019	63	8-G-341-F	Natural	Ambient	ty	0	SG			0
03.01.2019	63	8-G-341-F	Natural	Ambient	mat	0	OM			0
03.01.2019	63	8-G-341-F	Natural	Ambient	matd	0	OM			0
03.01.2019	63	8-G-341-F	Natural	Ambient	ov	0	OV			0
03.01.2019	63	8-G-341-F	Natural	Ambient	pov	0	OV			0
03.01.2019	63	8-G-341-F	Natural	Ambient	atr	0.264151	ATR
03.01.2019	64	8-G-342-F	Natural	Ambient	pn	0.0425532	PG	PG	0.04	0.08	F2	3.20896	0.514006	0.284934	3.04461
03.01.2019	64	8-G-342-F	Natural	Ambient	ca	0	SG	SG	0.49	0	F2
03.01.2019	64	8-G-342-F	Natural	Ambient	od	0	SG	OM	0	0	F2
03.01.2019	64	8-G-342-F	Natural	Ambient	py	0	SG	OV	0	0	F2
03.01.2019	64	8-G-342-F	Natural	Ambient	sy	0	SG	ATR	0.47	0	F2
03.01.2019	64	8-G-342-F	Natural	Ambient	ty	0.489362	SG			0.92
03.01.2019	64	8-G-342-F	Natural	Ambient	mat	0	OM			0
03.01.2019	64	8-G-342-F	Natural	Ambient	matd	0	OM			0
03.01.2019	64	8-G-342-F	Natural	Ambient	ov	0	OV			0
03.01.2019	64	8-G-342-F	Natural	Ambient	pov	0	OV			0
03.01.2019	64	8-G-342-F	Natural	Ambient	atr	0.468085	ATR
03.01.2019	65	8-G-344-F	Natural	Ambient	pn	0.670103	PG	PG	0.67	0.833333	F1	1.51429	0.125	0.125	0.282425
03.01.2019	65	8-G-344-F	Natural	Ambient	ca	0.134021	SG	SG	0.13	0.166667	F1
03.01.2019	65	8-G-344-F	Natural	Ambient	od	0	SG	OM	0	0	F1
03.01.2019	65	8-G-344-F	Natural	Ambient	py	0	SG	OV	0	0	F1
03.01.2019	65	8-G-344-F	Natural	Ambient	sy	0	SG	ATR	0.2	0	F1
03.01.2019	65	8-G-344-F	Natural	Ambient	ty	0	SG			0
03.01.2019	65	8-G-344-F	Natural	Ambient	mat	0	OM			0
03.01.2019	65	8-G-344-F	Natural	Ambient	matd	0	OM			0
03.01.2019	65	8-G-344-F	Natural	Ambient	ov	0	OV			0
03.01.2019	65	8-G-344-F	Natural	Ambient	pov	0	OV			0
03.01.2019	65	8-G-344-F	Natural	Ambient	atr	0.195876	ATR
03.01.2019		8-G-345-F	Natural	Ambient	pn	0	PG	PG	0	0		7.52106	1.14072	0.321047	4.95144
03.01.2019		8-G-345-F	Natural	Ambient	ca	0.0452261	SG	SG	0.71	0.0452261
03.01.2019		8-G-345-F	Natural	Ambient	od	0	SG	OM	0.29	0
03.01.2019		8-G-345-F	Natural	Ambient	py	0	SG	OV	0	0
03.01.2019		8-G-345-F	Natural	Ambient	sy	0	SG	ATR	0	0
03.01.2019		8-G-345-F	Natural	Ambient	ty	0.663317	SG			0.663317
03.01.2019		8-G-345-F	Natural	Ambient	mat	0.291457	OM			0.291457
03.01.2019		8-G-345-F	Natural	Ambient	matd	0	OM			0
03.01.2019		8-G-345-F	Natural	Ambient	ov	0	OV			0
03.01.2019		8-G-345-F	Natural	Ambient	pov	0	OV			0
03.01.2019		8-G-345-F	Natural	Ambient	atr	0	ATR
03.01.2019	66	8-G-349-F	Natural	Ambient	pn	0.0588235	PG	PG	0.06	0.0619469	F2	3.16466	0.869188	0.353188	3.71708
03.01.2019	66	8-G-349-F	Natural	Ambient	ca	0	SG	SG	0.89	0	F2
03.01.2019	66	8-G-349-F	Natural	Ambient	od	0.0672269	SG	OM	0	0.0707965	F2
03.01.2019	66	8-G-349-F	Natural	Ambient	py	0.0840336	SG	OV	0	0.0884956	F2
03.01.2019	66	8-G-349-F	Natural	Ambient	sy	0.739496	SG	ATR	0.05	0.778761	F2
03.01.2019	66	8-G-349-F	Natural	Ambient	ty	0	SG			0
03.01.2019	66	8-G-349-F	Natural	Ambient	mat	0	OM			0
03.01.2019	66	8-G-349-F	Natural	Ambient	matd	0	OM			0
03.01.2019	66	8-G-349-F	Natural	Ambient	ov	0	OV			0
03.01.2019	66	8-G-349-F	Natural	Ambient	pov	0	OV			0
03.01.2019	66	8-G-349-F	Natural	Ambient	atr	0.0504202	ATR
03.01.2019	67	8-G-351-F	Natural	Ambient	pn	0.09375	PG	PG	0.09	0.102564	F2	3.51799	0.769928	0.125	3.08741
03.01.2019	67	8-G-351-F	Natural	Ambient	ca	0	SG	SG	0.82	0	F2
03.01.2019	67	8-G-351-F	Natural	Ambient	od	0	SG	OM	0	0	F2
03.01.2019	67	8-G-351-F	Natural	Ambient	py	0.617188	SG	OV	0	0.675214	F2
03.01.2019	67	8-G-351-F	Natural	Ambient	sy	0.203125	SG	ATR	0.09	0.222222	F2
03.01.2019	67	8-G-351-F	Natural	Ambient	ty	0	SG			0
03.01.2019	67	8-G-351-F	Natural	Ambient	mat	0	OM			0
03.01.2019	67	8-G-351-F	Natural	Ambient	matd	0	OM			0
03.01.2019	67	8-G-351-F	Natural	Ambient	ov	0	OV			0
03.01.2019	67	8-G-351-F	Natural	Ambient	pov	0	OV			0
03.01.2019	67	8-G-351-F	Natural	Ambient	atr	0.0859375	ATR
03.01.2019	68	8-G-353-F	Compressed	Ambient	pn	0.0228571	PG	PG	0.02	0.0242424	F3	13.7356	1.95725	0.434804	6.95888
03.01.2019	68	8-G-353-F	Compressed	Ambient	ca	0	SG	SG	0.18	0	F3
03.01.2019	68	8-G-353-F	Compressed	Ambient	od	0	SG	OM	0.74	0	F3
03.01.2019	68	8-G-353-F	Compressed	Ambient	py	0	SG	OV	0	0	F3
03.01.2019	68	8-G-353-F	Compressed	Ambient	sy	0	SG	ATR	0.06	0	F3
03.01.2019	68	8-G-353-F	Compressed	Ambient	ty	0.177143	SG			0.187879
03.01.2019	68	8-G-353-F	Compressed	Ambient	mat	0.742857	OM			0.787879
03.01.2019	68	8-G-353-F	Compressed	Ambient	matd	0	OM			0
03.01.2019	68	8-G-353-F	Compressed	Ambient	ov	0	OV			0
03.01.2019	68	8-G-353-F	Compressed	Ambient	pov	0	OV			0
03.01.2019	68	8-G-353-F	Compressed	Ambient	atr	0.0571429	ATR
03.01.2019	69	8-G-355-F	Compressed	Ambient	pn	0.0592105	PG	PG	0.06	0.0725806	F2	4.86633	1.18777	0.364022	4.75467
03.01.2019	69	8-G-355-F	Compressed	Ambient	ca	0	SG	SG	0.76	0	F2
03.01.2019	69	8-G-355-F	Compressed	Ambient	od	0	SG	OM	0	0	F2
03.01.2019	69	8-G-355-F	Compressed	Ambient	py	0.0592105	SG	OV	0	0.0725806	F2
03.01.2019	69	8-G-355-F	Compressed	Ambient	sy	0.0394737	SG	ATR	0.18	0.0483871	F2
03.01.2019	69	8-G-355-F	Compressed	Ambient	ty	0.657895	SG			0.806452
03.01.2019	69	8-G-355-F	Compressed	Ambient	mat	0	OM			0
03.01.2019	69	8-G-355-F	Compressed	Ambient	matd	0	OM			0
03.01.2019	69	8-G-355-F	Compressed	Ambient	ov	0	OV			0
03.01.2019	69	8-G-355-F	Compressed	Ambient	pov	0	OV			0
03.01.2019	69	8-G-355-F	Compressed	Ambient	atr	0.184211	ATR
03.01.2019	70	8-G-357-F	Compressed	Ambient	pn	0.0327869	PG	PG	0.03	0.0392157	F2	5.23575	1.26685	0.3828	5.43201
03.01.2019	70	8-G-357-F	Compressed	Ambient	ca	0	SG	SG	0.17	0	F2
03.01.2019	70	8-G-357-F	Compressed	Ambient	od	0	SG	OM	0.63	0	F2
03.01.2019	70	8-G-357-F	Compressed	Ambient	py	0.0327869	SG	OV	0	0.0392157	F2
03.01.2019	70	8-G-357-F	Compressed	Ambient	sy	0	SG	ATR	0.16	0	F2
03.01.2019	70	8-G-357-F	Compressed	Ambient	ty	0.139344	SG			0.166667
03.01.2019	70	8-G-357-F	Compressed	Ambient	mat	0.631148	OM			0.754902
03.01.2019	70	8-G-357-F	Compressed	Ambient	matd	0	OM			0
03.01.2019	70	8-G-357-F	Compressed	Ambient	ov	0	OV			0
03.01.2019	70	8-G-357-F	Compressed	Ambient	pov	0	OV			0
03.01.2019	70	8-G-357-F	Compressed	Ambient	atr	0.163934	ATR
03.01.2019		8-G-358-F	Compressed	Ambient	pn	0.0147783	PG	PG	0.01	0.0147783		11.4881	2.92413	0.496475	8.06768
03.01.2019		8-G-358-F	Compressed	Ambient	ca	0	SG	SG	0.27	0
03.01.2019		8-G-358-F	Compressed	Ambient	od	0	SG	OM	0.72	0
03.01.2019		8-G-358-F	Compressed	Ambient	py	0	SG	OV	0	0
03.01.2019		8-G-358-F	Compressed	Ambient	sy	0	SG	ATR	0	0
03.01.2019		8-G-358-F	Compressed	Ambient	ty	0.26601	SG			0.26601
03.01.2019		8-G-358-F	Compressed	Ambient	mat	0.719212	OM			0.719212
03.01.2019		8-G-358-F	Compressed	Ambient	matd	0	OM			0
03.01.2019		8-G-358-F	Compressed	Ambient	ov	0	OV			0
03.01.2019		8-G-358-F	Compressed	Ambient	pov	0	OV			0
03.01.2019		8-G-358-F	Compressed	Ambient	atr	0	ATR
03.01.2019	71	8-G-360-F	Compressed	Ambient	pn	0.107143	PG	PG	0.1	0.162162	F2	3.78507	0.807669	0.313824	3.51953
03.01.2019	71	8-G-360-F	Compressed	Ambient	ca	0	SG	SG	0.6	0	F2
03.01.2019	71	8-G-360-F	Compressed	Ambient	od	0.0982143	SG	OM	0	0.148649	F2
03.01.2019	71	8-G-360-F	Compressed	Ambient	py	0.178571	SG	OV	0	0.27027	F2
03.01.2019	71	8-G-360-F	Compressed	Ambient	sy	0.276786	SG	ATR	0.3	0.418919	F2
03.01.2019	71	8-G-360-F	Compressed	Ambient	ty	0	SG			0
03.01.2019	71	8-G-360-F	Compressed	Ambient	mat	0	OM			0
03.01.2019	71	8-G-360-F	Compressed	Ambient	matd	0	OM			0
03.01.2019	71	8-G-360-F	Compressed	Ambient	ov	0	OV			0
03.01.2019	71	8-G-360-F	Compressed	Ambient	pov	0	OV			0
03.01.2019	71	8-G-360-F	Compressed	Ambient	atr	0.339286	ATR
03.01.2019	72	8-G-362-F	Compressed	Ambient	pn	0.0384615	PG	PG	0.04	0.0428571	F3	11.6707	1.8715	0.42397	9.41674
03.01.2019	72	8-G-362-F	Compressed	Ambient	ca	0	SG	SG	0.18	0	F3
03.01.2019	72	8-G-362-F	Compressed	Ambient	od	0	SG	OM	0.68	0	F3
03.01.2019	72	8-G-362-F	Compressed	Ambient	py	0	SG	OV	0	0	F3
03.01.2019	72	8-G-362-F	Compressed	Ambient	sy	0.0128205	SG	ATR	0.1	0.0142857	F3
03.01.2019	72	8-G-362-F	Compressed	Ambient	ty	0.166667	SG			0.185714
03.01.2019	72	8-G-362-F	Compressed	Ambient	mat	0.679487	OM			0.757143
03.01.2019	72	8-G-362-F	Compressed	Ambient	matd	0	OM			0
03.01.2019	72	8-G-362-F	Compressed	Ambient	ov	0	OV			0
03.01.2019	72	8-G-362-F	Compressed	Ambient	pov	0	OV			0
03.01.2019	72	8-G-362-F	Compressed	Ambient	atr	0.102564	ATR
03.01.2019	73	8-G-364-F	Compressed	Ambient	pn	0.392857	PG	PG	0.39	0.666667	F1	1.10104	0.125	0.262182	0.282425
03.01.2019	73	8-G-364-F	Compressed	Ambient	ca	0.196429	SG	SG	0.2	0.333333	F1
03.01.2019	73	8-G-364-F	Compressed	Ambient	od	0	SG	OM	0	0	F1
03.01.2019	73	8-G-364-F	Compressed	Ambient	py	0	SG	OV	0	0	F1
03.01.2019	73	8-G-364-F	Compressed	Ambient	sy	0	SG	ATR	0.41	0	F1
03.01.2019	73	8-G-364-F	Compressed	Ambient	ty	0	SG			0
03.01.2019	73	8-G-364-F	Compressed	Ambient	mat	0	OM			0
03.01.2019	73	8-G-364-F	Compressed	Ambient	matd	0	OM			0
03.01.2019	73	8-G-364-F	Compressed	Ambient	ov	0	OV			0
03.01.2019	73	8-G-364-F	Compressed	Ambient	pov	0	OV			0
03.01.2019	73	8-G-364-F	Compressed	Ambient	atr	0.410714	ATR
03.01.2019		8-G-366-F	Compressed	Ambient	pn	0.056872	PG	PG	0.06	0.056872		7.91754	13.3146	3.40219	0.317661
03.01.2019		8-G-366-F	Compressed	Ambient	ca	0	SG	SG	0.3	0
03.01.2019		8-G-366-F	Compressed	Ambient	od	0	SG	OM	0.64	0
03.01.2019		8-G-366-F	Compressed	Ambient	py	0.028436	SG	OV	0	0.028436
03.01.2019		8-G-366-F	Compressed	Ambient	sy	0.028436	SG	ATR	0	0.028436
03.01.2019		8-G-366-F	Compressed	Ambient	ty	0.241706	SG			0.241706
03.01.2019		8-G-366-F	Compressed	Ambient	mat	0.64455	OM			0.64455
03.01.2019		8-G-366-F	Compressed	Ambient	matd	0	OM			0
03.01.2019		8-G-366-F	Compressed	Ambient	ov	0	OV			0
03.01.2019		8-G-366-F	Compressed	Ambient	pov	0	OV			0
03.01.2019		8-G-366-F	Compressed	Ambient	atr	0	ATR
17.01.2019		9-G-379-F	Compressed	Elevated	pn	0	PG	PG	0	0		5.90571	1.71133	0.44636	4.69791
17.01.2019		9-G-379-F	Compressed	Elevated	ca	0	SG	SG	0.63	0
17.01.2019		9-G-379-F	Compressed	Elevated	od	0	SG	OM	0.37	0
17.01.2019		9-G-379-F	Compressed	Elevated	py	0	SG	OV	0	0
17.01.2019		9-G-379-F	Compressed	Elevated	sy	0	SG	ATR	0	0
17.01.2019		9-G-379-F	Compressed	Elevated	ty	0.630435	SG			0.630435
17.01.2019		9-G-379-F	Compressed	Elevated	mat	0.369565	OM			0.369565
17.01.2019		9-G-379-F	Compressed	Elevated	matd	0	OM			0
17.01.2019		9-G-379-F	Compressed	Elevated	ov	0	OV			0
17.01.2019		9-G-379-F	Compressed	Elevated	pov	0	OV			0
17.01.2019		9-G-379-F	Compressed	Elevated	atr	0	ATR
17.01.2019		9-G-382-F	Compressed	Elevated	pn	0	PG	PG	0	0		7.18584	2.07661	0.466944	7.61354
17.01.2019		9-G-382-F	Compressed	Elevated	ca	0	SG	SG	0.23	0
17.01.2019		9-G-382-F	Compressed	Elevated	od	0	SG	OM	0.77	0
17.01.2019		9-G-382-F	Compressed	Elevated	py	0	SG	OV	0	0
17.01.2019		9-G-382-F	Compressed	Elevated	sy	0	SG	ATR		0
17.01.2019		9-G-382-F	Compressed	Elevated	ty	0.228723	SG			0.228723
17.01.2019		9-G-382-F	Compressed	Elevated	mat	0.771277	OM			0.771277
17.01.2019		9-G-382-F	Compressed	Elevated	matd	0	OM			0
17.01.2019		9-G-382-F	Compressed	Elevated	ov	0	OV			0
17.01.2019		9-G-382-F	Compressed	Elevated	pov	0	OV			0
17.01.2019		9-G-382-F	Compressed	Elevated	atr	0	ATR
17.01.2019		9-G-384-F	Compressed	Elevated	pn	0.801075	PG	PG	0.8	0.801075		1.04315	0.36333	0.250265	0.530076
17.01.2019		9-G-384-F	Compressed	Elevated	ca	0.198925	SG	SG	0.2	0.198925
17.01.2019		9-G-384-F	Compressed	Elevated	od	0	SG	OM	0	0
17.01.2019		9-G-384-F	Compressed	Elevated	py	0	SG	OV	0	0
17.01.2019		9-G-384-F	Compressed	Elevated	sy	0	SG	ATR	0	0
17.01.2019		9-G-384-F	Compressed	Elevated	ty	0	SG			0
17.01.2019		9-G-384-F	Compressed	Elevated	mat	0	OM			0
17.01.2019		9-G-384-F	Compressed	Elevated	matd	0	OM			0
17.01.2019		9-G-384-F	Compressed	Elevated	ov	0	OV			0
17.01.2019		9-G-384-F	Compressed	Elevated	pov	0	OV			0
17.01.2019		9-G-384-F	Compressed	Elevated	atr	0	ATR
17.01.2019		9-G-391-F	Compressed	Elevated	pn	0.569948	PG	PG	0.57	0.569948		1.56868	0.27822	0.125	0.549937
17.01.2019		9-G-391-F	Compressed	Elevated	ca	0.326425	SG	SG	0.33	0.326425
17.01.2019		9-G-391-F	Compressed	Elevated	od	0	SG	OM	0	0
17.01.2019		9-G-391-F	Compressed	Elevated	py	0	SG	OV	0	0
17.01.2019		9-G-391-F	Compressed	Elevated	sy	0	SG	ATR	0.1	0
17.01.2019		9-G-391-F	Compressed	Elevated	ty	0	SG			0
17.01.2019		9-G-391-F	Compressed	Elevated	mat	0	OM			0
17.01.2019		9-G-391-F	Compressed	Elevated	matd	0	OM			0
17.01.2019		9-G-391-F	Compressed	Elevated	ov	0	OV			0
17.01.2019		9-G-391-F	Compressed	Elevated	pov	0	OV			0
17.01.2019		9-G-391-F	Compressed	Elevated	atr	0.103627	ATR
17.01.2019		9-G-393-F	Compressed	Elevated	pn	0	PG	PG	0	0		8.98306	1.72965	0.438732	11.4349
17.01.2019		9-G-393-F	Compressed	Elevated	ca	0	SG	SG	0.09	0
17.01.2019		9-G-393-F	Compressed	Elevated	od	0	SG	OM	0.91	0
17.01.2019		9-G-393-F	Compressed	Elevated	py	0	SG	OV	0	0
17.01.2019		9-G-393-F	Compressed	Elevated	sy	0	SG	ATR	0	0
17.01.2019		9-G-393-F	Compressed	Elevated	ty	0.0899471	SG			0.0899471
17.01.2019		9-G-393-F	Compressed	Elevated	mat	0.910053	OM			0.910053
17.01.2019		9-G-393-F	Compressed	Elevated	matd	0	OM			0
17.01.2019		9-G-393-F	Compressed	Elevated	ov	0	OV			0
17.01.2019		9-G-393-F	Compressed	Elevated	pov	0	OV			0
17.01.2019		9-G-393-F	Compressed	Elevated	atr	0	ATR
17.01.2019	61	7-G-395-F	Compressed	Ambient	pn	0.0184332	PG	PG	0.02	0.0184332	F3	12.8302	3.50806	0.713098	9.70414
17.01.2019	61	7-G-395-F	Compressed	Ambient	ca	0	SG	SG	0.03	0	F3
17.01.2019	61	7-G-395-F	Compressed	Ambient	od	0	SG	OM	0.95	0	F3
17.01.2019	61	7-G-395-F	Compressed	Ambient	py	0.0322581	SG	OV	0	0.0322581	F3
17.01.2019	61	7-G-395-F	Compressed	Ambient	sy	0	SG	ATR	0	0	F3
17.01.2019	61	7-G-395-F	Compressed	Ambient	ty	0	SG			0
17.01.2019	61	7-G-395-F	Compressed	Ambient	mat	0.949309	OM			0.949309
17.01.2019	61	7-G-395-F	Compressed	Ambient	matd	0	OM			0
17.01.2019	61	7-G-395-F	Compressed	Ambient	ov	0	OV			0
17.01.2019	61	7-G-395-F	Compressed	Ambient	pov	0	OV			0
17.01.2019	61	7-G-395-F	Compressed	Ambient	atr	0	ATR
17.01.2019	74	8-G-396-F	Compressed	Ambient	pn	0.833333	PG	PG	0.83	1	F0	1.08348	0.243079	0.125	0.505071
17.01.2019	74	8-G-396-F	Compressed	Ambient	ca	0	SG	SG	0	0	F0
17.01.2019	74	8-G-396-F	Compressed	Ambient	od	0	SG	OM	0	0	F0
17.01.2019	74	8-G-396-F	Compressed	Ambient	py	0	SG	OV	0	0	F0
17.01.2019	74	8-G-396-F	Compressed	Ambient	sy	0	SG	ATR	0.17	0	F0
17.01.2019	74	8-G-396-F	Compressed	Ambient	ty	0	SG			0
17.01.2019	74	8-G-396-F	Compressed	Ambient	mat	0	OM			0
17.01.2019	74	8-G-396-F	Compressed	Ambient	matd	0	OM			0
17.01.2019	74	8-G-396-F	Compressed	Ambient	ov	0	OV			0
17.01.2019	74	8-G-396-F	Compressed	Ambient	pov	0	OV			0
17.01.2019	74	8-G-396-F	Compressed	Ambient	atr	0.166667	ATR
17.01.2019	75	9-G-386-F	Compressed	Ambient	pn	0.417219	PG	PG	0.42	0.84	F2	1.59227	0.125	0.125	5.66175
17.01.2019	75	9-G-386-F	Compressed	Ambient	ca	0.0794702	SG	SG	0.08	0.16	F2
17.01.2019	75	9-G-386-F	Compressed	Ambient	od	0	SG	OM	0	0	F2
17.01.2019	75	9-G-386-F	Compressed	Ambient	py	0	SG	OV	0	0	F2
17.01.2019	75	9-G-386-F	Compressed	Ambient	sy	0	SG	ATR	0.5	0	F2
17.01.2019	75	9-G-386-F	Compressed	Ambient	ty	0	SG			0
17.01.2019	75	9-G-386-F	Compressed	Ambient	mat	0	OM			0
17.01.2019	75	9-G-386-F	Compressed	Ambient	matd	0	OM			0
17.01.2019	75	9-G-386-F	Compressed	Ambient	ov	0	OV			0
17.01.2019	75	9-G-386-F	Compressed	Ambient	pov	0	OV			0
17.01.2019	75	9-G-386-F	Compressed	Ambient	atr	0.503311	ATR
17.01.2019	76	9-G-388-F	Compressed	Ambient	pn	0.190265	PG	PG	0.19	0.401869	F2	1.24457	0.125	0.125	0.515326
17.01.2019	76	9-G-388-F	Compressed	Ambient	ca	0.283186	SG	SG	0.28	0.598131	F2
17.01.2019	76	9-G-388-F	Compressed	Ambient	od	0	SG	OM	0	0	F2
17.01.2019	76	9-G-388-F	Compressed	Ambient	py	0	SG	OV	0	0	F2
17.01.2019	76	9-G-388-F	Compressed	Ambient	sy	0	SG	ATR	0.53	0	F2
17.01.2019	76	9-G-388-F	Compressed	Ambient	ty	0	SG			0
17.01.2019	76	9-G-388-F	Compressed	Ambient	mat	0	OM			0
17.01.2019	76	9-G-388-F	Compressed	Ambient	matd	0	OM			0
17.01.2019	76	9-G-388-F	Compressed	Ambient	ov	0	OV			0
17.01.2019	76	9-G-388-F	Compressed	Ambient	pov	0	OV			0
17.01.2019	76	9-G-388-F	Compressed	Ambient	atr	0.526549	ATR
17.01.2019	77	9-G-397-F	Compressed	Ambient	pn	0.208333	PG	PG	0.21	1	F1	1.55556	0.125	0.125	0.600359
17.01.2019	77	9-G-397-F	Compressed	Ambient	ca	0	SG	SG	0	0	F1
17.01.2019	77	9-G-397-F	Compressed	Ambient	od	0	SG	OM	0	0	F1
17.01.2019	77	9-G-397-F	Compressed	Ambient	py	0	SG	OV	0	0	F1
17.01.2019	77	9-G-397-F	Compressed	Ambient	sy	0	SG	ATR	0.79	0	F1
17.01.2019	77	9-G-397-F	Compressed	Ambient	ty	0	SG			0
17.01.2019	77	9-G-397-F	Compressed	Ambient	mat	0	OM			0
17.01.2019	77	9-G-397-F	Compressed	Ambient	matd	0	OM			0
17.01.2019	77	9-G-397-F	Compressed	Ambient	ov	0	OV			0
17.01.2019	77	9-G-397-F	Compressed	Ambient	pov	0	OV			0
17.01.2019	77	9-G-397-F	Compressed	Ambient	atr	0.791667	ATR
17.01.2019	78	9-G-399-F	Compressed	Ambient	pn	0.0227273	PG	PG	0.02	0.0227273	F3	13.2676	7.9533	2.61865	0.256753
17.01.2019	78	9-G-399-F	Compressed	Ambient	ca	0	SG	SG	0.09	0	F3
17.01.2019	78	9-G-399-F	Compressed	Ambient	od	0	SG	OM	0.89	0	F3
17.01.2019	78	9-G-399-F	Compressed	Ambient	py	0	SG	OV	0	0	F3
17.01.2019	78	9-G-399-F	Compressed	Ambient	sy	0	SG	ATR	0	0	F3
17.01.2019	78	9-G-399-F	Compressed	Ambient	ty	0.0909091	SG			0.0909091
17.01.2019	78	9-G-399-F	Compressed	Ambient	mat	0.886364	OM			0.886364
17.01.2019	78	9-G-399-F	Compressed	Ambient	matd	0	OM			0
17.01.2019	78	9-G-399-F	Compressed	Ambient	ov	0	OV			0
17.01.2019	78	9-G-399-F	Compressed	Ambient	pov	0	OV			0
17.01.2019	78	9-G-399-F	Compressed	Ambient	atr	0	ATR
17.01.2019	79	9-G-401-F	Compressed	Ambient	pn	0	PG	PG	0	0	F3	12.0757	4.40559	0.794756	9.82988
17.01.2019	79	9-G-401-F	Compressed	Ambient	ca	0	SG	SG	0	0	F3
17.01.2019	79	9-G-401-F	Compressed	Ambient	od	0	SG	OM	0.97	0	F3
17.01.2019	79	9-G-401-F	Compressed	Ambient	py	0	SG	OV	0	0	F3
17.01.2019	79	9-G-401-F	Compressed	Ambient	sy	0	SG	ATR	0.03	0	F3
17.01.2019	79	9-G-401-F	Compressed	Ambient	ty	0	SG			0
17.01.2019	79	9-G-401-F	Compressed	Ambient	mat	0.0891089	OM			0.0918367
17.01.2019	79	9-G-401-F	Compressed	Ambient	matd	0.881188	OM			0.908163
17.01.2019	79	9-G-401-F	Compressed	Ambient	ov	0	OV			0
17.01.2019	79	9-G-401-F	Compressed	Ambient	pov	0	OV			0
17.01.2019	79	9-G-401-F	Compressed	Ambient	atr	0.029703	ATR
17.01.2019	80	9-G-402-F	Compressed	Ambient	pn	0	PG	PG	0	0	F2	9.41935	1.79201	0.405249	2.33915
17.01.2019	80	9-G-402-F	Compressed	Ambient	ca	0	SG	SG	0.1	0	F2
17.01.2019	80	9-G-402-F	Compressed	Ambient	od	0.037037	SG	OM	0.9	0.037037	F2
17.01.2019	80	9-G-402-F	Compressed	Ambient	py	0	SG	OV	0	0	F2
17.01.2019	80	9-G-402-F	Compressed	Ambient	sy	0.0148148	SG	ATR	0	0.0148148	F2
17.01.2019	80	9-G-402-F	Compressed	Ambient	ty	0.0444444	SG			0.0444444
17.01.2019	80	9-G-402-F	Compressed	Ambient	mat	0.903704	OM			0.903704
17.01.2019	80	9-G-402-F	Compressed	Ambient	matd	0	OM			0
17.01.2019	80	9-G-402-F	Compressed	Ambient	ov	0	OV			0
17.01.2019	80	9-G-402-F	Compressed	Ambient	pov	0	OV			0
17.01.2019	80	9-G-402-F	Compressed	Ambient	atr	0	ATR
17.01.2019	81	9-G-403-F	Compressed	Ambient	pn	0.382812	PG	PG	0.38	0.7	F2	1.4834	0.248238	0.125	0.470459
17.01.2019	81	9-G-403-F	Compressed	Ambient	ca	0.164062	SG	SG	0.16	0.3	F2
17.01.2019	81	9-G-403-F	Compressed	Ambient	od	0	SG	OM	0	0	F2
17.01.2019	81	9-G-403-F	Compressed	Ambient	py	0	SG	OV	0	0	F2
17.01.2019	81	9-G-403-F	Compressed	Ambient	sy	0	SG	ATR	0.45	0	F2
17.01.2019	81	9-G-403-F	Compressed	Ambient	ty	0	SG			0
17.01.2019	81	9-G-403-F	Compressed	Ambient	mat	0	OM			0
17.01.2019	81	9-G-403-F	Compressed	Ambient	matd	0	OM			0
17.01.2019	81	9-G-403-F	Compressed	Ambient	ov	0	OV			0
17.01.2019	81	9-G-403-F	Compressed	Ambient	pov	0	OV			0
17.01.2019	81	9-G-403-F	Compressed	Ambient	atr	0.453125	ATR
17.01.2019	82	9-G-404-F	Compressed	Ambient	pn	0.0375	PG	PG	0.04	0.0375	F3	11.1632	5.55195	0.828416	11.4127	last
17.01.2019	82	9-G-404-F	Compressed	Ambient	ca	0	SG	SG	0	0	F3
17.01.2019	82	9-G-404-F	Compressed	Ambient	od	0	SG	OM	0.96	0	F3
17.01.2019	82	9-G-404-F	Compressed	Ambient	py	0	SG	OV	0	0	F3
17.01.2019	82	9-G-404-F	Compressed	Ambient	sy	0	SG	ATR	0	0	F3
17.01.2019	82	9-G-404-F	Compressed	Ambient	ty	0	SG			0
17.01.2019	82	9-G-404-F	Compressed	Ambient	mat	0.13125	OM			0.13125
17.01.2019	82	9-G-404-F	Compressed	Ambient	matd	0.83125	OM			0.83125
17.01.2019	82	9-G-404-F	Compressed	Ambient	ov	0	OV			0
17.01.2019	82	9-G-404-F	Compressed	Ambient	pov	0	OV			0
17.01.2019	82	9-G-404-F	Compressed	Ambient	atr	0	ATR
31.01.2019	99	A-10-G-444-F	Natural	Ambient	pn	0.0642857	PG	PG	0.06	0.0642857		7.27421	1.75917	0.45431	5.86543
31.01.2019	99	A-10-G-444-F	Natural	Ambient	ca	0.0571429	SG	SG	0.19	0.0571429
31.01.2019	99	A-10-G-444-F	Natural	Ambient	od	0	SG	OM	0.74	0
31.01.2019	99	A-10-G-444-F	Natural	Ambient	py	0	SG	OV	0	0
31.01.2019	99	A-10-G-444-F	Natural	Ambient	sy	0	SG	ATR	0	0
31.01.2019	99	A-10-G-444-F	Natural	Ambient	ty	0.135714	SG			0.135714
31.01.2019	99	A-10-G-444-F	Natural	Ambient	mat	0.742857	OM			0.742857
31.01.2019	99	A-10-G-444-F	Natural	Ambient	matd	0	OM			0
31.01.2019	99	A-10-G-444-F	Natural	Ambient	ov	0	OV			0
31.01.2019	99	A-10-G-444-F	Natural	Ambient	pov	0	OV			0
31.01.2019	99	A-10-G-444-F	Natural	Ambient	atr	0	ATR
31.01.2019	100	A-10-G-447-F	Natural	Ambient	pn	0.103175	PG	PG	0.1	0.103175		8.15964	1.65722	0.306576	5.70162
31.01.2019	100	A-10-G-447-F	Natural	Ambient	ca	0.111111	SG	SG	0.3	0.111111
31.01.2019	100	A-10-G-447-F	Natural	Ambient	od	0.015873	SG	OM	0.6	0.015873
31.01.2019	100	A-10-G-447-F	Natural	Ambient	py	0	SG	OV	0	0
31.01.2019	100	A-10-G-447-F	Natural	Ambient	sy	0	SG	ATR	0	0
31.01.2019	100	A-10-G-447-F	Natural	Ambient	ty	0.142857	SG			0.142857
31.01.2019	100	A-10-G-447-F	Natural	Ambient	mat	0.626984	OM			0.626984
31.01.2019	100	A-10-G-447-F	Natural	Ambient	matd	0	OM			0
31.01.2019	100	A-10-G-447-F	Natural	Ambient	ov	0	OV			0
31.01.2019	100	A-10-G-447-F	Natural	Ambient	pov	0	OV			0
31.01.2019	100	A-10-G-447-F	Natural	Ambient	atr	0	ATR
31.01.2019	102	A-10-G-436-F	Natural	Ambient	pn	0.114094	PG	PG	0.1	0.114094		5.54905	0.715667	0.125	3.08721
31.01.2019	102	A-10-G-436-F	Natural	Ambient	ca	0.033557	SG	SG	0.6	0.033557
31.01.2019	102	A-10-G-436-F	Natural	Ambient	od	0.0134228	SG	OM	0.3	0.0134228
31.01.2019	102	A-10-G-436-F	Natural	Ambient	py	0.221477	SG	OV	0	0.221477
31.01.2019	102	A-10-G-436-F	Natural	Ambient	sy	0.0939597	SG	ATR	0	0.0939597
31.01.2019	102	A-10-G-436-F	Natural	Ambient	ty	0.221477	SG			0.221477
31.01.2019	102	A-10-G-436-F	Natural	Ambient	mat	0.302013	OM			0.302013
31.01.2019	102	A-10-G-436-F	Natural	Ambient	matd	0	OM			0
31.01.2019	102	A-10-G-436-F	Natural	Ambient	ov	0	OV			0
31.01.2019	102	A-10-G-436-F	Natural	Ambient	pov	0	OV			0
31.01.2019	102	A-10-G-436-F	Natural	Ambient	atr	0	ATR
31.01.2019	103	A-10-G-437-F	Natural	Ambient	pn	0.0909091	PG	PG	0.09	0.0909091		5.04644	1.37428	0.125	5.03613
31.01.2019	103	A-10-G-437-F	Natural	Ambient	ca	0	SG	SG	0.91	0
31.01.2019	103	A-10-G-437-F	Natural	Ambient	od	0	SG	OM	0	0
31.01.2019	103	A-10-G-437-F	Natural	Ambient	py	0.0340909	SG	OV	0	0.0340909
31.01.2019	103	A-10-G-437-F	Natural	Ambient	sy	0.727273	SG	ATR	0	0.727273
31.01.2019	103	A-10-G-437-F	Natural	Ambient	ty	0.147727	SG			0.147727
31.01.2019	103	A-10-G-437-F	Natural	Ambient	mat	0	OM			0
31.01.2019	103	A-10-G-437-F	Natural	Ambient	matd	0	OM			0
31.01.2019	103	A-10-G-437-F	Natural	Ambient	ov	0	OV			0
31.01.2019	103	A-10-G-437-F	Natural	Ambient	pov	0	OV			0
31.01.2019	103	A-10-G-437-F	Natural	Ambient	atr	0	ATR
31.01.2019	104	A-10-G-438-F	Natural	Ambient	pn	0.763547	PG	PG	0.76	1		1.18942	0.125	0.125	5.31152
31.01.2019	104	A-10-G-438-F	Natural	Ambient	ca	0	SG	SG	0	0
31.01.2019	104	A-10-G-438-F	Natural	Ambient	od	0	SG	OM	0	0
31.01.2019	104	A-10-G-438-F	Natural	Ambient	py	0	SG	OV		0
31.01.2019	104	A-10-G-438-F	Natural	Ambient	sy	0	SG	ATR	0.24	0
31.01.2019	104	A-10-G-438-F	Natural	Ambient	ty	0	SG			0
31.01.2019	104	A-10-G-438-F	Natural	Ambient	mat	0	OM			0
31.01.2019	104	A-10-G-438-F	Natural	Ambient	matd	0	OM			0
31.01.2019	104	A-10-G-438-F	Natural	Ambient	ov	0	OV			0
31.01.2019	104	A-10-G-438-F	Natural	Ambient	pov	0	OV			0
31.01.2019	104	A-10-G-438-F	Natural	Ambient	atr	0.236453	ATR
31.01.2019	105	A-10-G-439-F	Natural	Ambient	pn	0.433071	PG	PG	0.43	0.528846		1.14251	0.238018	0.249371	0.351269
31.01.2019	105	A-10-G-439-F	Natural	Ambient	ca	0.385827	SG	SG	0.39	0.471154
31.01.2019	105	A-10-G-439-F	Natural	Ambient	od	0	SG	OM	0	0
31.01.2019	105	A-10-G-439-F	Natural	Ambient	py	0	SG	OV	0	0
31.01.2019	105	A-10-G-439-F	Natural	Ambient	sy	0	SG	ATR	0.18	0
31.01.2019	105	A-10-G-439-F	Natural	Ambient	ty	0	SG			0
31.01.2019	105	A-10-G-439-F	Natural	Ambient	mat	0	OM			0
31.01.2019	105	A-10-G-439-F	Natural	Ambient	matd	0	OM			0
31.01.2019	105	A-10-G-439-F	Natural	Ambient	ov	0	OV			0
31.01.2019	105	A-10-G-439-F	Natural	Ambient	pov	0	OV			0
31.01.2019	105	A-10-G-439-F	Natural	Ambient	atr	0.181102	ATR
31.01.2019	106	A-10-G-451-F	Natural	Ambient	pn	0.0493827	PG	PG	0.05	0.0493827		13.8884	3.43553	0.478009	5.85662
31.01.2019	106	A-10-G-451-F	Natural	Ambient	ca	0	SG	SG	0.1	0
31.01.2019	106	A-10-G-451-F	Natural	Ambient	od	0	SG	OM	0.85	0
31.01.2019	106	A-10-G-451-F	Natural	Ambient	py	0	SG	OV	0	0
31.01.2019	106	A-10-G-451-F	Natural	Ambient	sy	0.0679012	SG	ATR	0	0.0679012
31.01.2019	106	A-10-G-451-F	Natural	Ambient	ty	0.037037	SG			0.037037
31.01.2019	106	A-10-G-451-F	Natural	Ambient	mat	0.0679012	OM			0.0679012
31.01.2019	106	A-10-G-451-F	Natural	Ambient	matd	0.777778	OM			0.777778
31.01.2019	106	A-10-G-451-F	Natural	Ambient	ov	0	OV			0
31.01.2019	106	A-10-G-451-F	Natural	Ambient	pov	0	OV			0
31.01.2019	106	A-10-G-451-F	Natural	Ambient	atr	0	ATR
31.01.2019	83	10-G-452-F	Compressed	Ambient	pn	0.0522388	PG	PG	0.05	0.0522388		6.64188	0.876182	0.125	5.66818
31.01.2019	83	10-G-452-F	Compressed	Ambient	ca	0	SG	SG	0.95	0
31.01.2019	83	10-G-452-F	Compressed	Ambient	od	0	SG	OM	0	0
31.01.2019	83	10-G-452-F	Compressed	Ambient	py	0.0298507	SG	OV	0	0.0298507
31.01.2019	83	10-G-452-F	Compressed	Ambient	sy	0.0746269	SG	ATR	0	0.0746269
31.01.2019	83	10-G-452-F	Compressed	Ambient	ty	0.843284	SG			0.843284
31.01.2019	83	10-G-452-F	Compressed	Ambient	mat	0	OM			0
31.01.2019	83	10-G-452-F	Compressed	Ambient	matd	0	OM			0
31.01.2019	83	10-G-452-F	Compressed	Ambient	ov	0	OV			0
31.01.2019	83	10-G-452-F	Compressed	Ambient	pov	0	OV			0
31.01.2019	83	10-G-452-F	Compressed	Ambient	atr	0	ATR
31.01.2019	84	10-G-455-F	Compressed	Ambient	pn	0.00505051	PG	PG	0.01	0.00505051		11.7295	2.51447	0.716215	13.4985
31.01.2019	84	10-G-455-F	Compressed	Ambient	ca	0	SG	SG	0	0
31.01.2019	84	10-G-455-F	Compressed	Ambient	od	0	SG	OM	0.99	0
31.01.2019	84	10-G-455-F	Compressed	Ambient	py	0	SG	OV	0	0
31.01.2019	84	10-G-455-F	Compressed	Ambient	sy	0	SG	ATR	0	0
31.01.2019	84	10-G-455-F	Compressed	Ambient	ty	0	SG			0
31.01.2019	84	10-G-455-F	Compressed	Ambient	mat	0.161616	OM			0.161616
31.01.2019	84	10-G-455-F	Compressed	Ambient	matd	0.833333	OM			0.833333
31.01.2019	84	10-G-455-F	Compressed	Ambient	ov	0	OV			0
31.01.2019	84	10-G-455-F	Compressed	Ambient	pov	0	OV			0
31.01.2019	84	10-G-455-F	Compressed	Ambient	atr	0	ATR
31.01.2019	85	10-G-453-F	Compressed	Ambient	pn	0.00913242	PG	PG	0.01	0.00913242		12.4269	2.42097	0.600898	13.9275
31.01.2019	85	10-G-453-F	Compressed	Ambient	ca	0	SG	SG	0.01	0
31.01.2019	85	10-G-453-F	Compressed	Ambient	od	0	SG	OM	0.98	0
31.01.2019	85	10-G-453-F	Compressed	Ambient	py	0	SG	OV	0	0
31.01.2019	85	10-G-453-F	Compressed	Ambient	sy	0	SG	ATR	0	0
31.01.2019	85	10-G-453-F	Compressed	Ambient	ty	0.00913242	SG			0.00913242
31.01.2019	85	10-G-453-F	Compressed	Ambient	mat	0.164384	OM			0.164384
31.01.2019	85	10-G-453-F	Compressed	Ambient	matd	0.817352	OM			0.817352
31.01.2019	85	10-G-453-F	Compressed	Ambient	ov	0	OV			0
31.01.2019	85	10-G-453-F	Compressed	Ambient	pov	0	OV			0
31.01.2019	85	10-G-453-F	Compressed	Ambient	atr	0	ATR
31.01.2019		10-G-454-F	Compressed	Ambient	pn	0.304569	PG	PG	0.3	0.304569		1.32939	0.32533	0.125	0.621297
31.01.2019		10-G-454-F	Compressed	Ambient	ca	0.695431	SG	SG	0.7	0.695431
31.01.2019		10-G-454-F	Compressed	Ambient	od	0	SG	OM	0	0
31.01.2019		10-G-454-F	Compressed	Ambient	py	0	SG	OV	0	0
31.01.2019		10-G-454-F	Compressed	Ambient	sy	0	SG	ATR	0	0
31.01.2019		10-G-454-F	Compressed	Ambient	ty	0	SG			0
31.01.2019		10-G-454-F	Compressed	Ambient	mat	0	OM			0
31.01.2019		10-G-454-F	Compressed	Ambient	matd	0	OM			0
31.01.2019		10-G-454-F	Compressed	Ambient	ov	0	OV			0
31.01.2019		10-G-454-F	Compressed	Ambient	pov	0	OV			0
31.01.2019		10-G-454-F	Compressed	Ambient	atr	0	ATR
31.01.2019	86	10-G-456-F	Compressed	Ambient	pn	0.511111	PG	PG	0.51	1		1.05893	0.336853	0.125	0.628134
31.01.2019	86	10-G-456-F	Compressed	Ambient	ca	0	SG	SG	0	0
31.01.2019	86	10-G-456-F	Compressed	Ambient	od	0	SG	OM	0	0
31.01.2019	86	10-G-456-F	Compressed	Ambient	py	0	SG	OV	0	0
31.01.2019	86	10-G-456-F	Compressed	Ambient	sy	0	SG	ATR	0.49	0
31.01.2019	86	10-G-456-F	Compressed	Ambient	ty	0	SG			0
31.01.2019	86	10-G-456-F	Compressed	Ambient	mat	0	OM			0
31.01.2019	86	10-G-456-F	Compressed	Ambient	matd	0	OM			0
31.01.2019	86	10-G-456-F	Compressed	Ambient	ov	0	OV			0
31.01.2019	86	10-G-456-F	Compressed	Ambient	pov	0	OV			0
31.01.2019	86	10-G-456-F	Compressed	Ambient	atr	0.488889	ATR
31.01.2019	87	10-G-457-F	Compressed	Ambient	pn	0.244186	PG	PG	0.24	0.567568		14.2393	0.939461	0.125	1.01004
31.01.2019	87	10-G-457-F	Compressed	Ambient	ca	0.186047	SG	SG	0.19	0.432432
31.01.2019	87	10-G-457-F	Compressed	Ambient	od	0	SG	OM	0	0
31.01.2019	87	10-G-457-F	Compressed	Ambient	py	0	SG	OV	0	0
31.01.2019	87	10-G-457-F	Compressed	Ambient	sy	0	SG	ATR	0.57	0
31.01.2019	87	10-G-457-F	Compressed	Ambient	ty	0	SG			0
31.01.2019	87	10-G-457-F	Compressed	Ambient	mat	0	OM			0
31.01.2019	87	10-G-457-F	Compressed	Ambient	matd	0	OM			0
31.01.2019	87	10-G-457-F	Compressed	Ambient	ov	0	OV			0
31.01.2019	87	10-G-457-F	Compressed	Ambient	pov	0	OV			0
31.01.2019	87	10-G-457-F	Compressed	Ambient	atr	0.569767	ATR
31.01.2019	88	10-G-458-F	Compressed	Ambient	pn	0.398305	PG	PG	0.39	0.52809		1.21583	0.268943	0.125	0.656763
31.01.2019	88	10-G-458-F	Compressed	Ambient	ca	0.355932	SG	SG	0.36	0.47191
31.01.2019	88	10-G-458-F	Compressed	Ambient	od	0	SG	OM	0	0
31.01.2019	88	10-G-458-F	Compressed	Ambient	py	0	SG	OV	0	0
31.01.2019	88	10-G-458-F	Compressed	Ambient	sy	0	SG	ATR	0.25	0
31.01.2019	88	10-G-458-F	Compressed	Ambient	ty	0	SG			0
31.01.2019	88	10-G-458-F	Compressed	Ambient	mat	0	OM			0
31.01.2019	88	10-G-458-F	Compressed	Ambient	matd	0	OM			0
31.01.2019	88	10-G-458-F	Compressed	Ambient	ov	0	OV			0
31.01.2019	88	10-G-458-F	Compressed	Ambient	pov	0	OV			0
31.01.2019	88	10-G-458-F	Compressed	Ambient	atr	0.245763	ATR
31.01.2019	89	10-G-461-F	Compressed	Ambient	pn	0.878205	PG	PG	0.88	1		0.949495	0.24884	0.125	0.454617
31.01.2019	89	10-G-461-F	Compressed	Ambient	ca	0	SG	SG	0	0
31.01.2019	89	10-G-461-F	Compressed	Ambient	od	0	SG	OM	0	0
31.01.2019	89	10-G-461-F	Compressed	Ambient	py	0	SG	OV	0	0
31.01.2019	89	10-G-461-F	Compressed	Ambient	sy	0	SG	ATR	0.12	0
31.01.2019	89	10-G-461-F	Compressed	Ambient	ty	0	SG			0
31.01.2019	89	10-G-461-F	Compressed	Ambient	mat	0	OM			0
31.01.2019	89	10-G-461-F	Compressed	Ambient	matd	0	OM			0
31.01.2019	89	10-G-461-F	Compressed	Ambient	ov	0	OV			0
31.01.2019	89	10-G-461-F	Compressed	Ambient	pov	0	OV			0
31.01.2019	89	10-G-461-F	Compressed	Ambient	atr	0.121795	ATR
14.02.2019	90	11-G-478-F	Compressed	Elevated	pn	0.0434783	PG	PG	0.04	0.0434783	F3	28.183	12.0809	1.41646	0.125
14.02.2019	90	11-G-478-F	Compressed	Elevated	ca	0	SG	SG	0	0	F3
14.02.2019	90	11-G-478-F	Compressed	Elevated	od	0	SG	OM	0.96	0	F3
14.02.2019	90	11-G-478-F	Compressed	Elevated	py	0	SG	OV	0	0	F3
14.02.2019	90	11-G-478-F	Compressed	Elevated	sy	0	SG	ATR	0	0	F3
14.02.2019	90	11-G-478-F	Compressed	Elevated	ty	0	SG			0
14.02.2019	90	11-G-478-F	Compressed	Elevated	mat	0	OM			0
14.02.2019	90	11-G-478-F	Compressed	Elevated	matd	0.956522	OM			0.956522
14.02.2019	90	11-G-478-F	Compressed	Elevated	ov	0	OV			0
14.02.2019	90	11-G-478-F	Compressed	Elevated	pov	0	OV			0
14.02.2019	90	11-G-478-F	Compressed	Elevated	atr	0	ATR
14.02.2019	91	11-G-479-F	Compressed	Elevated	pn	0.0227273	PG	PG	0.02	0.0227273	F3	22.1655	27.6755	1.83007	21.087
14.02.2019	91	11-G-479-F	Compressed	Elevated	ca	0	SG	SG	0.11	0	F3
14.02.2019	91	11-G-479-F	Compressed	Elevated	od	0	SG	OM	0.86	0	F3
14.02.2019	91	11-G-479-F	Compressed	Elevated	py	0	SG	OV	0	0	F3
14.02.2019	91	11-G-479-F	Compressed	Elevated	sy	0	SG	ATR	0	0	F3
14.02.2019	91	11-G-479-F	Compressed	Elevated	ty	0.113636	SG			0.113636
14.02.2019	91	11-G-479-F	Compressed	Elevated	mat	0.602273	OM			0.602273
14.02.2019	91	11-G-479-F	Compressed	Elevated	matd	0.261364	OM			0.261364
14.02.2019	91	11-G-479-F	Compressed	Elevated	ov	0	OV			0
14.02.2019	91	11-G-479-F	Compressed	Elevated	pov	0	OV			0
14.02.2019	91	11-G-479-F	Compressed	Elevated	atr	0	ATR
14.02.2019	92	11-G-480-F	Compressed	Elevated	pn	0.0423729	PG	PG	0.04	0.0423729	F3	28.1437	14.1908	1.70969	5.32462
14.02.2019	92	11-G-480-F	Compressed	Elevated	ca	0	SG	SG	0	0	F3
14.02.2019	92	11-G-480-F	Compressed	Elevated	od	0	SG	OM	0.96	0	F3
14.02.2019	92	11-G-480-F	Compressed	Elevated	py	0	SG	OV	0	0	F3
14.02.2019	92	11-G-480-F	Compressed	Elevated	sy	0	SG	ATR	0	0	F3
14.02.2019	92	11-G-480-F	Compressed	Elevated	ty	0	SG			0
14.02.2019	92	11-G-480-F	Compressed	Elevated	mat	0	OM			0
14.02.2019	92	11-G-480-F	Compressed	Elevated	matd	0.957627	OM			0.957627
14.02.2019	92	11-G-480-F	Compressed	Elevated	ov	0	OV			0
14.02.2019	92	11-G-480-F	Compressed	Elevated	pov	0	OV			0
14.02.2019	92	11-G-480-F	Compressed	Elevated	atr	0	ATR
14.02.2019	93	11-G-481-F	Compressed	Elevated	pn	0.00598802	PG	PG	0.01	0.00606061	F3	29.9406	29.589	1.92039	9.69977
14.02.2019	93	11-G-481-F	Compressed	Elevated	ca	0	SG	SG	0	0	F3
14.02.2019	93	11-G-481-F	Compressed	Elevated	od	0	SG	OM	0.78	0	F3
14.02.2019	93	11-G-481-F	Compressed	Elevated	py	0	SG	OV	0.2	0	F3
14.02.2019	93	11-G-481-F	Compressed	Elevated	sy	0	SG	ATR	0.01	0	F3
14.02.2019	93	11-G-481-F	Compressed	Elevated	ty	0	SG			0
14.02.2019	93	11-G-481-F	Compressed	Elevated	mat	0	OM			0
14.02.2019	93	11-G-481-F	Compressed	Elevated	matd	0.778443	OM			0.787879
14.02.2019	93	11-G-481-F	Compressed	Elevated	ov	0.203593	OV			0.206061
14.02.2019	93	11-G-481-F	Compressed	Elevated	pov	0	OV			0
14.02.2019	93	11-G-481-F	Compressed	Elevated	atr	0.011976	ATR
14.02.2019	94	11-G-486-F	Compressed	Elevated	pn	0.0353982	PG	PG	0.04	0.0353982	F3	1.35521	30.244	7.08791	0.420317
14.02.2019	94	11-G-486-F	Compressed	Elevated	ca	0	SG	SG	0	0	F3
14.02.2019	94	11-G-486-F	Compressed	Elevated	od	0	SG	OM	0.96	0	F3
14.02.2019	94	11-G-486-F	Compressed	Elevated	py	0	SG	OV	0	0	F3
14.02.2019	94	11-G-486-F	Compressed	Elevated	sy	0	SG	ATR	0	0	F3
14.02.2019	94	11-G-486-F	Compressed	Elevated	ty	0	SG			0
14.02.2019	94	11-G-486-F	Compressed	Elevated	mat	0	OM			0
14.02.2019	94	11-G-486-F	Compressed	Elevated	matd	0.964602	OM			0.964602
14.02.2019	94	11-G-486-F	Compressed	Elevated	ov	0	OV			0
14.02.2019	94	11-G-486-F	Compressed	Elevated	pov	0	OV			0
14.02.2019	94	11-G-486-F	Compressed	Elevated	atr	0	ATR
14.02.2019	95	11-G-487-F	Compressed	Elevated	pn	0.341176	PG	PG	0.34	0.353659	F2	1.54775	28.4461	5.74038	0.393222
14.02.2019	95	11-G-487-F	Compressed	Elevated	ca	0.611765	SG	SG	0.62	0.634146	F2
14.02.2019	95	11-G-487-F	Compressed	Elevated	od	0.0117647	SG	OM	0	0.0121951	F2
14.02.2019	95	11-G-487-F	Compressed	Elevated	py	0	SG	OV	0	0	F2
14.02.2019	95	11-G-487-F	Compressed	Elevated	sy	0	SG	ATR	0.04	0	F2
14.02.2019	95	11-G-487-F	Compressed	Elevated	ty	0	SG			0
14.02.2019	95	11-G-487-F	Compressed	Elevated	mat	0	OM			0
14.02.2019	95	11-G-487-F	Compressed	Elevated	matd	0	OM			0
14.02.2019	95	11-G-487-F	Compressed	Elevated	ov	0	OV			0
14.02.2019	95	11-G-487-F	Compressed	Elevated	pov	0	OV			0
14.02.2019	95	11-G-487-F	Compressed	Elevated	atr	0.0352941	ATR
14.02.2019	96	11-G-490-F	Compressed	Elevated	pn	0.389831	PG	PG	0.39	0.389831	F2	32.4027	10.2023	3.90659	0.388819
14.02.2019	96	11-G-490-F	Compressed	Elevated	ca	0.559322	SG	SG	0.61	0.559322	F2
14.02.2019	96	11-G-490-F	Compressed	Elevated	od	0.0508475	SG	OM	0	0.0508475	F2
14.02.2019	96	11-G-490-F	Compressed	Elevated	py	0	SG	OV	0	0	F2
14.02.2019	96	11-G-490-F	Compressed	Elevated	sy	0	SG	ATR	0	0	F2
14.02.2019	96	11-G-490-F	Compressed	Elevated	ty	0	SG			0
14.02.2019	96	11-G-490-F	Compressed	Elevated	mat	0	OM			0
14.02.2019	96	11-G-490-F	Compressed	Elevated	matd	0	OM			0
14.02.2019	96	11-G-490-F	Compressed	Elevated	ov	0	OV			0
14.02.2019	96	11-G-490-F	Compressed	Elevated	pov	0	OV			0
14.02.2019	96	11-G-490-F	Compressed	Elevated	atr	0	ATR
14.02.2019	97	11-G-494-F	Compressed	Ambient	pn	0	PG	PG	0	0	F3	31.3187	19.2918	1.78	5.83474
14.02.2019	97	11-G-494-F	Compressed	Ambient	ca	0	SG	SG	0	0	F3
14.02.2019	97	11-G-494-F	Compressed	Ambient	od	0	SG	OM	0	0	F3
14.02.2019	97	11-G-494-F	Compressed	Ambient	py	0	SG	OV	0.97	0	F3
14.02.2019	97	11-G-494-F	Compressed	Ambient	sy	0	SG	ATR	0.03	0	F3
14.02.2019	97	11-G-494-F	Compressed	Ambient	ty	0	SG			0
14.02.2019	97	11-G-494-F	Compressed	Ambient	mat	0	OM			0
14.02.2019	97	11-G-494-F	Compressed	Ambient	matd	0	OM			0
14.02.2019	97	11-G-494-F	Compressed	Ambient	ov	0.971154	OV			1
14.02.2019	97	11-G-494-F	Compressed	Ambient	pov	0	OV			0
14.02.2019	97	11-G-494-F	Compressed	Ambient	atr	0.0288462	ATR
14.02.2019	98	11-G-497-F	Compressed	Ambient	pn	0	PG	PG	0	0	F3	20.4839	21.5753	1.61594	10.6524
14.02.2019	98	11-G-497-F	Compressed	Ambient	ca	0	SG	SG	0	0	F3
14.02.2019	98	11-G-497-F	Compressed	Ambient	od	0	SG	OM	1	0	F3
14.02.2019	98	11-G-497-F	Compressed	Ambient	py	0	SG	OV	0	0	F3
14.02.2019	98	11-G-497-F	Compressed	Ambient	sy	0	SG	ATR	0	0	F3
14.02.2019	98	11-G-497-F	Compressed	Ambient	ty	0	SG			0
14.02.2019	98	11-G-497-F	Compressed	Ambient	mat	0	OM			0
14.02.2019	98	11-G-497-F	Compressed	Ambient	matd	1	OM			1
14.02.2019	98	11-G-497-F	Compressed	Ambient	ov	0	OV			0
14.02.2019	98	11-G-497-F	Compressed	Ambient	pov	0	OV			0
14.02.2019	98	11-G-497-F	Compressed	Ambient	atr	0	ATR
14.02.2019	107	11-G-501-F	Compressed	Ambient	pn	0.132231	PG	PG	0.13	0.132231	F3	18.9533	3.735	0.939719	8.42667
14.02.2019	107	11-G-501-F	Compressed	Ambient	ca	0.0165289	SG	SG	0.16	0.0165289	F3
14.02.2019	107	11-G-501-F	Compressed	Ambient	od	0	SG	OM	0.7	0	F3
14.02.2019	107	11-G-501-F	Compressed	Ambient	py	0.00826446	SG	OV	0	0.00826446	F3
14.02.2019	107	11-G-501-F	Compressed	Ambient	sy	0.00826446	SG	ATR	0	0.00826446	F3
14.02.2019	107	11-G-501-F	Compressed	Ambient	ty	0.123967	SG			0.123967
14.02.2019	107	11-G-501-F	Compressed	Ambient	mat	0.710744	OM			0.710744
14.02.2019	107	11-G-501-F	Compressed	Ambient	matd	0	OM			0
14.02.2019	107	11-G-501-F	Compressed	Ambient	ov	0	OV			0
14.02.2019	107	11-G-501-F	Compressed	Ambient	pov	0	OV			0
14.02.2019	107	11-G-501-F	Compressed	Ambient	atr	0	ATR
14.02.2019	108	11-G-495-F	Compressed	Ambient	pn	0.0136986	PG	PG	0.01	0.0136986	F2/F3	26.1561	3.35362	2.18267	5.5839
14.02.2019	108	11-G-495-F	Compressed	Ambient	ca	0	SG	SG	0	0	F2/F3
14.02.2019	108	11-G-495-F	Compressed	Ambient	od	0	SG	OM	0.99	0	F2/F3
14.02.2019	108	11-G-495-F	Compressed	Ambient	py	0	SG	OV	0	0	F2/F3
14.02.2019	108	11-G-495-F	Compressed	Ambient	sy	0	SG	ATR	0	0	F2/F3
14.02.2019	108	11-G-495-F	Compressed	Ambient	ty	0	SG			0
14.02.2019	108	11-G-495-F	Compressed	Ambient	mat	0.157534	OM			0.157534
14.02.2019	108	11-G-495-F	Compressed	Ambient	matd	0.828767	OM			0.828767
14.02.2019	108	11-G-495-F	Compressed	Ambient	ov	0	OV			0
14.02.2019	108	11-G-495-F	Compressed	Ambient	pov	0	OV			0
14.02.2019	108	11-G-495-F	Compressed	Ambient	atr	0	ATR
14.02.2019	109	11-G-498-F	Compressed	Ambient	pn	0.0121951	PG	PG	0.01	0.0121951	F3	7.41018	8.75155	2.86105	0.364094
14.02.2019	109	11-G-498-F	Compressed	Ambient	ca	0	SG	SG	0	0	F3
14.02.2019	109	11-G-498-F	Compressed	Ambient	od	0	SG	OM	0.99	0	F3
14.02.2019	109	11-G-498-F	Compressed	Ambient	py	0	SG	OV	0	0	F3
14.02.2019	109	11-G-498-F	Compressed	Ambient	sy	0	SG	ATR	0	0	F3
14.02.2019	109	11-G-498-F	Compressed	Ambient	ty	0	SG			0
14.02.2019	109	11-G-498-F	Compressed	Ambient	mat	0.0670732	OM			0.0670732
14.02.2019	109	11-G-498-F	Compressed	Ambient	matd	0.920732	OM			0.920732
14.02.2019	109	11-G-498-F	Compressed	Ambient	ov	0	OV			0
14.02.2019	109	11-G-498-F	Compressed	Ambient	pov	0	OV			0
14.02.2019	109	11-G-498-F	Compressed	Ambient	atr	0	ATR
28.02.2019	110	12-G-522-F	Compressed	Elevated	pn	0.349515	PG	PG	0.35	0.391304		1.2298	2.59935	0.125	0.25
28.02.2019	110	12-G-522-F	Compressed	Elevated	ca	0.543689	SG	SG	0.54	0.608696
28.02.2019	110	12-G-522-F	Compressed	Elevated	od	0	SG	OM	0	0
28.02.2019	110	12-G-522-F	Compressed	Elevated	py	0	SG	OV	0	0
28.02.2019	110	12-G-522-F	Compressed	Elevated	sy	0	SG	ATR	0.11	0
28.02.2019	110	12-G-522-F	Compressed	Elevated	ty	0	SG			0
28.02.2019	110	12-G-522-F	Compressed	Elevated	mat	0	OM			0
28.02.2019	110	12-G-522-F	Compressed	Elevated	matd	0	OM			0
28.02.2019	110	12-G-522-F	Compressed	Elevated	ov	0	OV			0
28.02.2019	110	12-G-522-F	Compressed	Elevated	pov	0	OV			0
28.02.2019	110	12-G-522-F	Compressed	Elevated	atr	0.106796	ATR
28.02.2019	111	12-G-524-F	Compressed	Elevated	pn	0.0394737	PG	PG	0.04	0.0428571		15.3995	24.3878	1.86819	0.125
28.02.2019	111	12-G-524-F	Compressed	Elevated	ca	0	SG	SG	0	0
28.02.2019	111	12-G-524-F	Compressed	Elevated	od	0	SG	OM	0.88	0
28.02.2019	111	12-G-524-F	Compressed	Elevated	py	0	SG	OV	0	0
28.02.2019	111	12-G-524-F	Compressed	Elevated	sy	0	SG	ATR	0.08	0
28.02.2019	111	12-G-524-F	Compressed	Elevated	ty	0	SG			0
28.02.2019	111	12-G-524-F	Compressed	Elevated	mat	0.0789474	OM			0.0857143
28.02.2019	111	12-G-524-F	Compressed	Elevated	matd	0.802632	OM			0.871429
28.02.2019	111	12-G-524-F	Compressed	Elevated	ov	0	OV			0
28.02.2019	111	12-G-524-F	Compressed	Elevated	pov	0	OV			0
28.02.2019	111	12-G-524-F	Compressed	Elevated	atr	0.0789474	ATR
28.02.2019	112	12-G-525-F	Compressed	Elevated	pn	0.252525	PG	PG	0.25	0.268817		1.37009	24.3657	0.125	0.125
28.02.2019	112	12-G-525-F	Compressed	Elevated	ca	0.686869	SG	SG	0.69	0.731183
28.02.2019	112	12-G-525-F	Compressed	Elevated	od	0	SG	OM	0	0
28.02.2019	112	12-G-525-F	Compressed	Elevated	py	0	SG	OV	0	0
28.02.2019	112	12-G-525-F	Compressed	Elevated	sy	0	SG	ATR	0.06	0
28.02.2019	112	12-G-525-F	Compressed	Elevated	ty	0	SG			0
28.02.2019	112	12-G-525-F	Compressed	Elevated	mat	0	OM			0
28.02.2019	112	12-G-525-F	Compressed	Elevated	matd	0	OM			0
28.02.2019	112	12-G-525-F	Compressed	Elevated	ov	0	OV			0
28.02.2019	112	12-G-525-F	Compressed	Elevated	pov	0	OV			0
28.02.2019	112	12-G-525-F	Compressed	Elevated	atr	0.0606061	ATR
28.02.2019	113	12-G-527-F	Compressed	Elevated	pn	0.00813008	PG	PG	0.01	0.00813008		27.6	6.7688	1.32797	6.21
28.02.2019	113	12-G-527-F	Compressed	Elevated	ca	0	SG	SG	0	0
28.02.2019	113	12-G-527-F	Compressed	Elevated	od	0	SG	OM	0.99	0
28.02.2019	113	12-G-527-F	Compressed	Elevated	py	0	SG	OV	0	0
28.02.2019	113	12-G-527-F	Compressed	Elevated	sy	0	SG	ATR	0	0
28.02.2019	113	12-G-527-F	Compressed	Elevated	ty	0	SG			0
28.02.2019	113	12-G-527-F	Compressed	Elevated	mat	0	OM			0
28.02.2019	113	12-G-527-F	Compressed	Elevated	matd	0.99187	OM			0.99187
28.02.2019	113	12-G-527-F	Compressed	Elevated	ov	0	OV			0
28.02.2019	113	12-G-527-F	Compressed	Elevated	pov	0	OV			0
28.02.2019	113	12-G-527-F	Compressed	Elevated	atr	0	ATR
28.02.2019	114	12-G-530-F	Compressed	Elevated	pn	0.5	PG	PG	0.5	0.5		1.42727	15.597	0.125	0.34
28.02.2019	114	12-G-530-F	Compressed	Elevated	ca	0.5	SG	SG	0.5	0.5
28.02.2019	114	12-G-530-F	Compressed	Elevated	od	0	SG	OM	0	0
28.02.2019	114	12-G-530-F	Compressed	Elevated	py	0	SG	OV	0	0
28.02.2019	114	12-G-530-F	Compressed	Elevated	sy	0	SG	ATR	0	0
28.02.2019	114	12-G-530-F	Compressed	Elevated	ty	0	SG			0
28.02.2019	114	12-G-530-F	Compressed	Elevated	mat	0	OM			0
28.02.2019	114	12-G-530-F	Compressed	Elevated	matd	0	OM			0
28.02.2019	114	12-G-530-F	Compressed	Elevated	ov	0	OV			0
28.02.2019	114	12-G-530-F	Compressed	Elevated	pov	0	OV			0
28.02.2019	114	12-G-530-F	Compressed	Elevated	atr	0	ATR
28.02.2019	115	12-G-531-F	Compressed	Elevated	pn	0.00746269	PG	PG	0.01	0.00746269		19.7089	9.56604	1.38923	7.27
28.02.2019	115	12-G-531-F	Compressed	Elevated	ca	0	SG	SG	0.02	0
28.02.2019	115	12-G-531-F	Compressed	Elevated	od	0	SG	OM	0.97	0
28.02.2019	115	12-G-531-F	Compressed	Elevated	py	0	SG	OV	0	0
28.02.2019	115	12-G-531-F	Compressed	Elevated	sy	0	SG	ATR	0	0
28.02.2019	115	12-G-531-F	Compressed	Elevated	ty	0.0223881	SG			0.0223881
28.02.2019	115	12-G-531-F	Compressed	Elevated	mat	0.276119	OM			0.276119
28.02.2019	115	12-G-531-F	Compressed	Elevated	matd	0.69403	OM			0.69403
28.02.2019	115	12-G-531-F	Compressed	Elevated	ov	0	OV			0
28.02.2019	115	12-G-531-F	Compressed	Elevated	pov	0	OV			0
28.02.2019	115	12-G-531-F	Compressed	Elevated	atr	0	ATR
28.02.2019	116	12-G-532-F	Compressed	Elevated	pn	0.0434783	PG	PG	0.04	0.0434783		24.4898	24.8507	1.26609	0.4
28.02.2019	116	12-G-532-F	Compressed	Elevated	ca	0	SG	SG	0	0
28.02.2019	116	12-G-532-F	Compressed	Elevated	od	0	SG	OM	0.32	0
28.02.2019	116	12-G-532-F	Compressed	Elevated	py	0	SG	OV	0.64	0
28.02.2019	116	12-G-532-F	Compressed	Elevated	sy	0	SG	ATR	0	0
28.02.2019	116	12-G-532-F	Compressed	Elevated	ty	0	SG			0
28.02.2019	116	12-G-532-F	Compressed	Elevated	mat	0	OM			0
28.02.2019	116	12-G-532-F	Compressed	Elevated	matd	0.318841	OM			0.318841
28.02.2019	116	12-G-532-F	Compressed	Elevated	ov	0.0869565	OV			0.0869565
28.02.2019	116	12-G-532-F	Compressed	Elevated	pov	0.550725	OV			0.550725
28.02.2019	116	12-G-532-F	Compressed	Elevated	atr	0	ATR
28.02.2019	117	12-G-534-F	Compressed	Elevated	pn	0.00869565	PG	PG	0.01	0.00869565		15.8501	23.209	0.125	10.83
28.02.2019	117	12-G-534-F	Compressed	Elevated	ca	0	SG	SG	0	0
28.02.2019	117	12-G-534-F	Compressed	Elevated	od	0	SG	OM	0	0
28.02.2019	117	12-G-534-F	Compressed	Elevated	py	0	SG	OV	0.99	0
28.02.2019	117	12-G-534-F	Compressed	Elevated	sy	0	SG	ATR	0	0
28.02.2019	117	12-G-534-F	Compressed	Elevated	ty	0	SG			0
28.02.2019	117	12-G-534-F	Compressed	Elevated	mat	0	OM			0
28.02.2019	117	12-G-534-F	Compressed	Elevated	matd	0	OM			0
28.02.2019	117	12-G-534-F	Compressed	Elevated	ov	0.0956522	OV			0.0956522
28.02.2019	117	12-G-534-F	Compressed	Elevated	pov	0.895652	OV			0.895652
28.02.2019	117	12-G-534-F	Compressed	Elevated	atr	0	ATR
28.02.2019	118	12-G-537-F	Compressed	Ambient	pn	0	PG	PG	0	0		20.8149	18.2836	0.125	5.66
28.02.2019	118	12-G-537-F	Compressed	Ambient	ca	0	SG	SG	0	0
28.02.2019	118	12-G-537-F	Compressed	Ambient	od	0	SG	OM	0	0
28.02.2019	118	12-G-537-F	Compressed	Ambient	py	0	SG	OV	1	0
28.02.2019	118	12-G-537-F	Compressed	Ambient	sy	0	SG	ATR	0	0
28.02.2019	118	12-G-537-F	Compressed	Ambient	ty	0	SG			0
28.02.2019	118	12-G-537-F	Compressed	Ambient	mat	0	OM			0
28.02.2019	118	12-G-537-F	Compressed	Ambient	matd	0	OM			0
28.02.2019	118	12-G-537-F	Compressed	Ambient	ov	0	OV			0
28.02.2019	118	12-G-537-F	Compressed	Ambient	pov	1	OV			1
28.02.2019	118	12-G-537-F	Compressed	Ambient	atr	0	ATR
28.02.2019	119	12-G-538-F	Compressed	Ambient	pn	0.333333	PG	PG	0.33	0.358491		12.6923	0.4424	0.125	0.35732
28.02.2019	119	12-G-538-F	Compressed	Ambient	ca	0.578947	SG	SG	0.6	0.622642
28.02.2019	119	12-G-538-F	Compressed	Ambient	od	0.0175439	SG	OM	0	0.0188679
28.02.2019	119	12-G-538-F	Compressed	Ambient	py	0	SG	OV	0	0
28.02.2019	119	12-G-538-F	Compressed	Ambient	sy	0	SG	ATR	0.07	0
28.02.2019	119	12-G-538-F	Compressed	Ambient	ty	0	SG			0
28.02.2019	119	12-G-538-F	Compressed	Ambient	mat	0	OM			0
28.02.2019	119	12-G-538-F	Compressed	Ambient	matd	0	OM			0
28.02.2019	119	12-G-538-F	Compressed	Ambient	ov	0	OV			0
28.02.2019	119	12-G-538-F	Compressed	Ambient	pov	0	OV			0
28.02.2019	119	12-G-538-F	Compressed	Ambient	atr	0.0701754	ATR
28.02.2019	120	12-G-540-F	Compressed	Ambient	pn	0.493827	PG	PG	0.49	0.519481		1.19863	0.238536	0.125	0.244874
28.02.2019	120	12-G-540-F	Compressed	Ambient	ca	0.45679	SG	SG	0.46	0.480519
28.02.2019	120	12-G-540-F	Compressed	Ambient	od	0	SG	OM	0	0
28.02.2019	120	12-G-540-F	Compressed	Ambient	py	0	SG	OV	0	0
28.02.2019	120	12-G-540-F	Compressed	Ambient	sy	0	SG	ATR	0.05	0
28.02.2019	120	12-G-540-F	Compressed	Ambient	ty	0	SG			0
28.02.2019	120	12-G-540-F	Compressed	Ambient	mat	0	OM			0
28.02.2019	120	12-G-540-F	Compressed	Ambient	matd	0	OM			0
28.02.2019	120	12-G-540-F	Compressed	Ambient	ov	0	OV			0
28.02.2019	120	12-G-540-F	Compressed	Ambient	pov	0	OV			0
28.02.2019	120	12-G-540-F	Compressed	Ambient	atr	0.0493827	ATR
28.02.2019	121	12-G-541-F	Compressed	Ambient	pn	0.867647	PG	PG	0.87	0.921875		1.63912	0.410503	0.125	0.4298
28.02.2019	121	12-G-541-F	Compressed	Ambient	ca	0.0735294	SG	SG	0.07	0.078125
28.02.2019	121	12-G-541-F	Compressed	Ambient	od	0	SG	OM	0	0
28.02.2019	121	12-G-541-F	Compressed	Ambient	py	0	SG	OV	0	0
28.02.2019	121	12-G-541-F	Compressed	Ambient	sy	0	SG	ATR	0.06	0
28.02.2019	121	12-G-541-F	Compressed	Ambient	ty	0	SG			0
28.02.2019	121	12-G-541-F	Compressed	Ambient	mat	0	OM			0
28.02.2019	121	12-G-541-F	Compressed	Ambient	matd	0	OM			0
28.02.2019	121	12-G-541-F	Compressed	Ambient	ov	0	OV			0
28.02.2019	121	12-G-541-F	Compressed	Ambient	pov	0	OV			0
28.02.2019	121	12-G-541-F	Compressed	Ambient	atr	0.0588235	ATR
28.02.2019	122	12-G-542-F	Compressed	Ambient	pn	0.569231	PG	PG	0.06	0.616667		1.58075	0.455813	0.125	0.619894
28.02.2019	122	12-G-542-F	Compressed	Ambient	ca	0.307692	SG	SG	0.92	0.333333
28.02.2019	122	12-G-542-F	Compressed	Ambient	od	0.0461538	SG	OM	0	0.05
28.02.2019	122	12-G-542-F	Compressed	Ambient	py	0	SG	OV	0	0
28.02.2019	122	12-G-542-F	Compressed	Ambient	sy	0	SG	ATR	0.08	0
28.02.2019	122	12-G-542-F	Compressed	Ambient	ty	0	SG			0
28.02.2019	122	12-G-542-F	Compressed	Ambient	mat	0	OM			0
28.02.2019	122	12-G-542-F	Compressed	Ambient	matd	0	OM			0
28.02.2019	122	12-G-542-F	Compressed	Ambient	ov	0	OV			0
28.02.2019	122	12-G-542-F	Compressed	Ambient	pov	0	OV			0
28.02.2019	122	12-G-542-F	Compressed	Ambient	atr	0.0769231	ATR
28.02.2019	123	12-G-545-F	Compressed	Ambient	pn	0.84	PG	PG	0.84	1		1.34535	0.125	0.63847	0.52594
28.02.2019	123	12-G-545-F	Compressed	Ambient	ca	0	SG	SG	0	0
28.02.2019	123	12-G-545-F	Compressed	Ambient	od	0	SG	OM	0	0
28.02.2019	123	12-G-545-F	Compressed	Ambient	py	0	SG	OV	0	0
28.02.2019	123	12-G-545-F	Compressed	Ambient	sy	0	SG	ATR	0.16	0
28.02.2019	123	12-G-545-F	Compressed	Ambient	ty	0	SG			0
28.02.2019	123	12-G-545-F	Compressed	Ambient	mat	0	OM			0
28.02.2019	123	12-G-545-F	Compressed	Ambient	matd	0	OM			0
28.02.2019	123	12-G-545-F	Compressed	Ambient	ov	0	OV			0
28.02.2019	123	12-G-545-F	Compressed	Ambient	pov	0	OV			0
28.02.2019	123	12-G-545-F	Compressed	Ambient	atr	0.16	ATR
14.03.2019	128	A-13-G-565-F	Natural	Ambient	pn	0.037037	PG	PG	0.04	0.037037	F2/F3	6.01988	0.793424	0.125	1.27683
14.03.2019	128	A-13-G-565-F	Natural	Ambient	ca	0	SG	SG	0.96	0	F2/F3
14.03.2019	128	A-13-G-565-F	Natural	Ambient	od	0.0555556	SG	OM	0	0.0555556	F2/F3
14.03.2019	128	A-13-G-565-F	Natural	Ambient	py	0.5	SG	OV	0	0.5	F2/F3
14.03.2019	128	A-13-G-565-F	Natural	Ambient	sy	0.407407	SG	ATR	0	0.407407	F2/F3
14.03.2019	128	A-13-G-565-F	Natural	Ambient	ty	0	SG			0
14.03.2019	128	A-13-G-565-F	Natural	Ambient	mat	0	OM			0
14.03.2019	128	A-13-G-565-F	Natural	Ambient	matd	0	OM			0
14.03.2019	128	A-13-G-565-F	Natural	Ambient	ov	0	OV			0
14.03.2019	128	A-13-G-565-F	Natural	Ambient	pov	0	OV			0
14.03.2019	128	A-13-G-565-F	Natural	Ambient	atr	0	ATR
14.03.2019	129	A-13-G-567-F	Natural	Ambient	pn	0.0298507	PG	PG	0.03	0.0298507	F2/F3	6.61309	1.103	0.246562	1.59548
14.03.2019	129	A-13-G-567-F	Natural	Ambient	ca	0	SG	SG	0.39	0	F2/F3
14.03.2019	129	A-13-G-567-F	Natural	Ambient	od	0.0298507	SG	OM	0.58	0.0298507	F2/F3
14.03.2019	129	A-13-G-567-F	Natural	Ambient	py	0	SG	OV	0	0	F2/F3
14.03.2019	129	A-13-G-567-F	Natural	Ambient	sy	0	SG	ATR	0	0	F2/F3
14.03.2019	129	A-13-G-567-F	Natural	Ambient	ty	0.358209	SG			0.358209
14.03.2019	129	A-13-G-567-F	Natural	Ambient	mat	0.58209	OM			0.58209
14.03.2019	129	A-13-G-567-F	Natural	Ambient	matd	0	OM			0
14.03.2019	129	A-13-G-567-F	Natural	Ambient	ov	0	OV			0
14.03.2019	129	A-13-G-567-F	Natural	Ambient	pov	0	OV			0
14.03.2019	129	A-13-G-567-F	Natural	Ambient	atr	0	ATR
14.03.2019	130	A-13-G-568-F	Natural	Ambient	pn	0.866667	PG	PG	0.87	1	F1	0.932277	0.248213	0.125	0.125
14.03.2019	130	A-13-G-568-F	Natural	Ambient	ca	0	SG	SG	0	0	F1
14.03.2019	130	A-13-G-568-F	Natural	Ambient	od	0	SG	OM	0	0	F1
14.03.2019	130	A-13-G-568-F	Natural	Ambient	py	0	SG	OV	0	0	F1
14.03.2019	130	A-13-G-568-F	Natural	Ambient	sy	0	SG	ATR	0.13	0	F1
14.03.2019	130	A-13-G-568-F	Natural	Ambient	ty	0	SG			0
14.03.2019	130	A-13-G-568-F	Natural	Ambient	mat	0	OM			0
14.03.2019	130	A-13-G-568-F	Natural	Ambient	matd	0	OM			0
14.03.2019	130	A-13-G-568-F	Natural	Ambient	ov	0	OV			0
14.03.2019	130	A-13-G-568-F	Natural	Ambient	pov	0	OV			0
14.03.2019	130	A-13-G-568-F	Natural	Ambient	atr	0.133333	ATR
14.03.2019	131	A-13-G-570-F	Natural	Ambient	pn	0.0795455	PG	PG	0.08	0.0795455		5.08046	0.125	0.125	0.125
14.03.2019	131	A-13-G-570-F	Natural	Ambient	ca	0.477273	SG	SG	0.92	0.477273
14.03.2019	131	A-13-G-570-F	Natural	Ambient	od	0.238636	SG	OM	0	0.238636
14.03.2019	131	A-13-G-570-F	Natural	Ambient	py	0.204545	SG	OV	0	0.204545
14.03.2019	131	A-13-G-570-F	Natural	Ambient	sy	0	SG	ATR	0	0
14.03.2019	131	A-13-G-570-F	Natural	Ambient	ty	0	SG			0
14.03.2019	131	A-13-G-570-F	Natural	Ambient	mat	0	OM			0
14.03.2019	131	A-13-G-570-F	Natural	Ambient	matd	0	OM			0
14.03.2019	131	A-13-G-570-F	Natural	Ambient	ov	0	OV			0
14.03.2019	131	A-13-G-570-F	Natural	Ambient	pov	0	OV			0
14.03.2019	131	A-13-G-570-F	Natural	Ambient	atr	0	ATR
14.03.2019	132	A-13-G-571-F	Natural	Ambient	pn	0.0363636	PG	PG	0.04	0.0363636	F3	19.2446	10.8434	1.08144	2.37149
14.03.2019	132	A-13-G-571-F	Natural	Ambient	ca	0	SG	SG	0	0	F3
14.03.2019	132	A-13-G-571-F	Natural	Ambient	od	0	SG	OM	0.96	0	F3
14.03.2019	132	A-13-G-571-F	Natural	Ambient	py	0	SG	OV	0	0	F3
14.03.2019	132	A-13-G-571-F	Natural	Ambient	sy	0	SG	ATR	0	0	F3
14.03.2019	132	A-13-G-571-F	Natural	Ambient	ty	0	SG			0
14.03.2019	132	A-13-G-571-F	Natural	Ambient	mat	0.318182	OM			0.318182
14.03.2019	132	A-13-G-571-F	Natural	Ambient	matd	0.645455	OM			0.645455
14.03.2019	132	A-13-G-571-F	Natural	Ambient	ov	0	OV			0
14.03.2019	132	A-13-G-571-F	Natural	Ambient	pov	0	OV			0
14.03.2019	132	A-13-G-571-F	Natural	Ambient	atr	0	ATR
14.03.2019	124	13-G-562-F	Compressed	Elevated	pn	1	PG	PG	1	1	F5	4.24341	0.125	0.125	0.425282
14.03.2019	124	13-G-562-F	Compressed	Elevated	ca	0	SG	SG	0	0	F5
14.03.2019	124	13-G-562-F	Compressed	Elevated	od	0	SG	OM	0	0	F5
14.03.2019	124	13-G-562-F	Compressed	Elevated	py	0	SG	OV	0	0	F5
14.03.2019	124	13-G-562-F	Compressed	Elevated	sy	0	SG	ATR	0	0	F5
14.03.2019	124	13-G-562-F	Compressed	Elevated	ty	0	SG			0
14.03.2019	124	13-G-562-F	Compressed	Elevated	mat	0	OM			0
14.03.2019	124	13-G-562-F	Compressed	Elevated	matd	0	OM			0
14.03.2019	124	13-G-562-F	Compressed	Elevated	ov	0	OV			0
14.03.2019	124	13-G-562-F	Compressed	Elevated	pov	0	OV			0
14.03.2019	124	13-G-562-F	Compressed	Elevated	atr	0	ATR
14.03.2019	125	13-G-563-F	Compressed	Elevated	pn	0.0238095	PG	PG	0.02	0.0238095	F3	20.973	24.9667	1.64787	8.78715
14.03.2019	125	13-G-563-F	Compressed	Elevated	ca	0	SG	SG	0	0	F3
14.03.2019	125	13-G-563-F	Compressed	Elevated	od	0	SG	OM	0.87	0	F3
14.03.2019	125	13-G-563-F	Compressed	Elevated	py	0	SG	OV	0.11	0	F3
14.03.2019	125	13-G-563-F	Compressed	Elevated	sy	0	SG	ATR	0	0	F3
14.03.2019	125	13-G-563-F	Compressed	Elevated	ty	0	SG			0
14.03.2019	125	13-G-563-F	Compressed	Elevated	mat	0	OM			0
14.03.2019	125	13-G-563-F	Compressed	Elevated	matd	0.869048	OM			0.869048
14.03.2019	125	13-G-563-F	Compressed	Elevated	ov	0.107143	OV			0.107143
14.03.2019	125	13-G-563-F	Compressed	Elevated	pov	0	OV			0
14.03.2019	125	13-G-563-F	Compressed	Elevated	atr	0	ATR
14.03.2019	126	13-G-572-F	Compressed	Elevated	pn	0.354839	PG	PG	0.35	0.354839	F3	1.54082	0.299565	0.274363	0.935535
14.03.2019	126	13-G-572-F	Compressed	Elevated	ca	0.645161	SG	SG	0.65	0.645161	F3
14.03.2019	126	13-G-572-F	Compressed	Elevated	od	0	SG	OM	0	0	F3
14.03.2019	126	13-G-572-F	Compressed	Elevated	py	0	SG	OV	0	0	F3
14.03.2019	126	13-G-572-F	Compressed	Elevated	sy	0	SG	ATR	0	0	F3
14.03.2019	126	13-G-572-F	Compressed	Elevated	ty	0	SG			0
14.03.2019	126	13-G-572-F	Compressed	Elevated	mat	0	OM			0
14.03.2019	126	13-G-572-F	Compressed	Elevated	matd	0	OM			0
14.03.2019	126	13-G-572-F	Compressed	Elevated	ov	0	OV			0
14.03.2019	126	13-G-572-F	Compressed	Elevated	pov	0	OV			0
14.03.2019	126	13-G-572-F	Compressed	Elevated	atr	0	ATR
14.03.2019	127	13-G-573-F	Compressed	Elevated	pn	0	PG	PG	0	0	F2	30.3922	6.24841	1.16946	3.14077
14.03.2019	127	13-G-573-F	Compressed	Elevated	ca	0	SG	SG	0	0	F2
14.03.2019	127	13-G-573-F	Compressed	Elevated	od	0	SG	OM	0	0	F2
14.03.2019	127	13-G-573-F	Compressed	Elevated	py	0	SG	OV	1	0	F2
14.03.2019	127	13-G-573-F	Compressed	Elevated	sy	0	SG	ATR	0	0	F2
14.03.2019	127	13-G-573-F	Compressed	Elevated	ty	0	SG			0
14.03.2019	127	13-G-573-F	Compressed	Elevated	mat	0	OM			0
14.03.2019	127	13-G-573-F	Compressed	Elevated	matd	0	OM			0
14.03.2019	127	13-G-573-F	Compressed	Elevated	ov	0	OV			0
14.03.2019	127	13-G-573-F	Compressed	Elevated	pov	1	OV			1
14.03.2019	127	13-G-573-F	Compressed	Elevated	atr	0	ATR
14.03.2019	133	13-G-574-F	Compressed	Elevated	pn	0.269841	PG	PG	0.27	0.269841	F1/F2	1.88769	0.391918	0.125	1.2187
14.03.2019	133	13-G-574-F	Compressed	Elevated	ca	0.730159	SG	SG	0.73	0.730159	F1/F2
14.03.2019	133	13-G-574-F	Compressed	Elevated	od	0	SG	OM	0	0	F1/F2
14.03.2019	133	13-G-574-F	Compressed	Elevated	py	0	SG	OV	0	0	F1/F2
14.03.2019	133	13-G-574-F	Compressed	Elevated	sy	0	SG	ATR	0	0	F1/F2
14.03.2019	133	13-G-574-F	Compressed	Elevated	ty	0	SG			0
14.03.2019	133	13-G-574-F	Compressed	Elevated	mat	0	OM			0
14.03.2019	133	13-G-574-F	Compressed	Elevated	matd	0	OM			0
14.03.2019	133	13-G-574-F	Compressed	Elevated	ov	0	OV			0
14.03.2019	133	13-G-574-F	Compressed	Elevated	pov	0	OV			0
14.03.2019	133	13-G-574-F	Compressed	Elevated	atr	0	ATR
14.03.2019	134	13-G-575-F	Compressed	Elevated	pn	0.422222	PG	PG	0.42	0.422222	F3	1.61557	0.433309	0.125	0.986637
14.03.2019	134	13-G-575-F	Compressed	Elevated	ca	0.577778	SG	SG	0.58	0.577778	F3
14.03.2019	134	13-G-575-F	Compressed	Elevated	od	0	SG	OM	0	0	F3
14.03.2019	134	13-G-575-F	Compressed	Elevated	py	0	SG	OV	0	0	F3
14.03.2019	134	13-G-575-F	Compressed	Elevated	sy	0	SG	ATR	0	0	F3
14.03.2019	134	13-G-575-F	Compressed	Elevated	ty	0	SG			0
14.03.2019	134	13-G-575-F	Compressed	Elevated	mat	0	OM			0
14.03.2019	134	13-G-575-F	Compressed	Elevated	matd	0	OM			0
14.03.2019	134	13-G-575-F	Compressed	Elevated	ov	0	OV			0
14.03.2019	134	13-G-575-F	Compressed	Elevated	pov	0	OV			0
14.03.2019	134	13-G-575-F	Compressed	Elevated	atr	0	ATR
14.03.2019	135	13-G-576-F	Compressed	Elevated	pn	0.125	PG	PG	0.1	0.125	F1/F2	16.1948	4.90641	1.07764	1.60937
14.03.2019	135	13-G-576-F	Compressed	Elevated	ca	0	SG	SG	0	0	F1/F2
14.03.2019	135	13-G-576-F	Compressed	Elevated	od	0	SG	OM	0.9	0	F1/F2
14.03.2019	135	13-G-576-F	Compressed	Elevated	py	0	SG	OV	0	0	F1/F2
14.03.2019	135	13-G-576-F	Compressed	Elevated	sy	0	SG	ATR	0	0	F1/F2
14.03.2019	135	13-G-576-F	Compressed	Elevated	ty	0	SG			0
14.03.2019	135	13-G-576-F	Compressed	Elevated	mat	0	OM			0
14.03.2019	135	13-G-576-F	Compressed	Elevated	matd	0.875	OM			0.875
14.03.2019	135	13-G-576-F	Compressed	Elevated	ov	0	OV			0
14.03.2019	135	13-G-576-F	Compressed	Elevated	pov	0	OV			0
14.03.2019	135	13-G-576-F	Compressed	Elevated	atr	0	ATR
14.03.2019	136	13-G-577-F	Compressed	Elevated	pn	0	PG	PG	0	0	F4	23.0429	2.87549	0.296579	0.683962
14.03.2019	136	13-G-577-F	Compressed	Elevated	ca	0	SG	SG	0	0	F4
14.03.2019	136	13-G-577-F	Compressed	Elevated	od	0	SG	OM	0	0	F4
14.03.2019	136	13-G-577-F	Compressed	Elevated	py	0	SG	OV	1	0	F4
14.03.2019	136	13-G-577-F	Compressed	Elevated	sy	0	SG	ATR	0	0	F4
14.03.2019	136	13-G-577-F	Compressed	Elevated	ty	0	SG			0
14.03.2019	136	13-G-577-F	Compressed	Elevated	mat	0	OM			0
14.03.2019	136	13-G-577-F	Compressed	Elevated	matd	0	OM			0
14.03.2019	136	13-G-577-F	Compressed	Elevated	ov	0	OV			0
14.03.2019	136	13-G-577-F	Compressed	Elevated	pov	1	OV			1
14.03.2019	136	13-G-577-F	Compressed	Elevated	atr	0	ATR
14.03.2019	137	13-G-586-F	Compressed	Ambient	pn	0	PG	PG	0	0		28.1106	11.9435	1.36774	2.24166
14.03.2019	137	13-G-586-F	Compressed	Ambient	ca	0	SG	SG	0	0
14.03.2019	137	13-G-586-F	Compressed	Ambient	od	0	SG	OM	0	0
14.03.2019	137	13-G-586-F	Compressed	Ambient	py	0	SG	OV	1	0
14.03.2019	137	13-G-586-F	Compressed	Ambient	sy	0	SG	ATR	0	0
14.03.2019	137	13-G-586-F	Compressed	Ambient	ty	0	SG			0
14.03.2019	137	13-G-586-F	Compressed	Ambient	mat	0	OM			0
14.03.2019	137	13-G-586-F	Compressed	Ambient	matd	0	OM			0
14.03.2019	137	13-G-586-F	Compressed	Ambient	ov	0	OV			0
14.03.2019	137	13-G-586-F	Compressed	Ambient	pov	1	OV			1
14.03.2019	137	13-G-586-F	Compressed	Ambient	atr	0	ATR
14.03.2019	138	13-G-587-F	Compressed	Ambient	pn	0.0172414	PG	PG	0.02	0.0172414	F3	27.0394	14.4048	1.17546	3.62883
14.03.2019	138	13-G-587-F	Compressed	Ambient	ca	0	SG	SG	0	0	F3
14.03.2019	138	13-G-587-F	Compressed	Ambient	od	0	SG	OM	0.33	0	F3
14.03.2019	138	13-G-587-F	Compressed	Ambient	py	0	SG	OV	0.66	0	F3
14.03.2019	138	13-G-587-F	Compressed	Ambient	sy	0	SG	ATR	0	0	F3
14.03.2019	138	13-G-587-F	Compressed	Ambient	ty	0	SG			0
14.03.2019	138	13-G-587-F	Compressed	Ambient	mat	0	OM			0
14.03.2019	138	13-G-587-F	Compressed	Ambient	matd	0.327586	OM			0.327586
14.03.2019	138	13-G-587-F	Compressed	Ambient	ov	0.655172	OV			0.655172
14.03.2019	138	13-G-587-F	Compressed	Ambient	pov	0	OV			0
14.03.2019	138	13-G-587-F	Compressed	Ambient	atr	0	ATR
14.03.2019	139	13-G-588-F	Compressed	Ambient	pn	0	PG	PG	0	0	F2	23.0769	0.442622	0.250312	0.125
14.03.2019	139	13-G-588-F	Compressed	Ambient	ca	0	SG	SG	0	0	F2
14.03.2019	139	13-G-588-F	Compressed	Ambient	od	0	SG	OM	0	0	F2
14.03.2019	139	13-G-588-F	Compressed	Ambient	py	0	SG	OV	1	0	F2
14.03.2019	139	13-G-588-F	Compressed	Ambient	sy	0	SG	ATR	0	0	F2
14.03.2019	139	13-G-588-F	Compressed	Ambient	ty	0	SG			0
14.03.2019	139	13-G-588-F	Compressed	Ambient	mat	0	OM			0
14.03.2019	139	13-G-588-F	Compressed	Ambient	matd	0	OM			0
14.03.2019	139	13-G-588-F	Compressed	Ambient	ov	0	OV			0
14.03.2019	139	13-G-588-F	Compressed	Ambient	pov	1	OV			1
14.03.2019	139	13-G-588-F	Compressed	Ambient	atr	0	ATR
14.03.2019	140	13-G-589-F	Compressed	Ambient	pn	0.0212766	PG	PG	0.02	0.0212766	F4	22.7116	14.8138	1.67422	4.46832
14.03.2019	140	13-G-589-F	Compressed	Ambient	ca	0	SG	SG	0.02	0	F4
14.03.2019	140	13-G-589-F	Compressed	Ambient	od	0	SG	OM	0.96	0	F4
14.03.2019	140	13-G-589-F	Compressed	Ambient	py	0	SG	OV	0	0	F4
14.03.2019	140	13-G-589-F	Compressed	Ambient	sy	0	SG	ATR	0	0	F4
14.03.2019	140	13-G-589-F	Compressed	Ambient	ty	0.0212766	SG			0.0212766
14.03.2019	140	13-G-589-F	Compressed	Ambient	mat	0.170213	OM			0.170213
14.03.2019	140	13-G-589-F	Compressed	Ambient	matd	0.787234	OM			0.787234
14.03.2019	140	13-G-589-F	Compressed	Ambient	ov	0	OV			0
14.03.2019	140	13-G-589-F	Compressed	Ambient	pov	0	OV			0
14.03.2019	140	13-G-589-F	Compressed	Ambient	atr	0	ATR
14.03.2019	141	13-G-590-F	Compressed	Ambient	pn	0	PG	PG	0	0	F2	28.0032	18.1415	1.5	1.05098
14.03.2019	141	13-G-590-F	Compressed	Ambient	ca	0	SG	SG	0	0	F2
14.03.2019	141	13-G-590-F	Compressed	Ambient	od	0	SG	OM	0	0	F2
14.03.2019	141	13-G-590-F	Compressed	Ambient	py	0	SG	OV	0.98	0	F2
14.03.2019	141	13-G-590-F	Compressed	Ambient	sy	0	SG	ATR	0.02	0	F2
14.03.2019	141	13-G-590-F	Compressed	Ambient	ty	0	SG			0
14.03.2019	141	13-G-590-F	Compressed	Ambient	mat	0	OM			0
14.03.2019	141	13-G-590-F	Compressed	Ambient	matd	0	OM			0
14.03.2019	141	13-G-590-F	Compressed	Ambient	ov	0.155556	OV			0.159091
14.03.2019	141	13-G-590-F	Compressed	Ambient	pov	0.822222	OV			0.840909
14.03.2019	141	13-G-590-F	Compressed	Ambient	atr	0.0222222	ATR
14.03.2019	142	13-G-591-F	Compressed	Ambient	pn	0	PG	PG	0	0	F2	28.5463	12.9759	1.44	2.87
14.03.2019	142	13-G-591-F	Compressed	Ambient	ca	0	SG	SG	0	0	F2
14.03.2019	142	13-G-591-F	Compressed	Ambient	od	0	SG	OM	0	0	F2
14.03.2019	142	13-G-591-F	Compressed	Ambient	py	0	SG	OV	1	0	F2
14.03.2019	142	13-G-591-F	Compressed	Ambient	sy	0	SG	ATR	0	0	F2
14.03.2019	142	13-G-591-F	Compressed	Ambient	ty	0	SG			0
14.03.2019	142	13-G-591-F	Compressed	Ambient	mat	0	OM			0
14.03.2019	142	13-G-591-F	Compressed	Ambient	matd	0	OM			0
14.03.2019	142	13-G-591-F	Compressed	Ambient	ov	0.178571	OV			0.178571
14.03.2019	142	13-G-591-F	Compressed	Ambient	pov	0.821429	OV			0.821429
14.03.2019	142	13-G-591-F	Compressed	Ambient	atr	0	ATR
14.03.2019	143	13-G-593-F	Compressed	Ambient	pn	0	PG	PG	0	0	F5	26.55	8.67099	1.09844	1.31653
14.03.2019	143	13-G-593-F	Compressed	Ambient	ca	0	SG	SG	0	0	F5
14.03.2019	143	13-G-593-F	Compressed	Ambient	od	0	SG	OM	0	0	F5
14.03.2019	143	13-G-593-F	Compressed	Ambient	py	0	SG	OV	1	0	F5
14.03.2019	143	13-G-593-F	Compressed	Ambient	sy	0	SG	ATR	0	0	F5
14.03.2019	143	13-G-593-F	Compressed	Ambient	ty	0	SG			0
14.03.2019	143	13-G-593-F	Compressed	Ambient	mat	0	OM			0
14.03.2019	143	13-G-593-F	Compressed	Ambient	matd	0	OM			0
14.03.2019	143	13-G-593-F	Compressed	Ambient	ov	0	OV			0
14.03.2019	143	13-G-593-F	Compressed	Ambient	pov	1	OV			1
14.03.2019	143	13-G-593-F	Compressed	Ambient	atr	0	ATR
14.03.2019	144	A-13-G-574-F	Natural	Ambient	pn	0.0338983	PG	PG	0.03	0.0338983	F3/F4	17.037	12.2349	1.1096	8.94528
14.03.2019	144	A-13-G-574-F	Natural	Ambient	ca	0	SG	SG	0.14	0	F3/F4
14.03.2019	144	A-13-G-574-F	Natural	Ambient	od	0	SG	OM	0.83	0	F3/F4
14.03.2019	144	A-13-G-574-F	Natural	Ambient	py	0	SG	OV	0	0	F3/F4
14.03.2019	144	A-13-G-574-F	Natural	Ambient	sy	0	SG	ATR	0	0	F3/F4
14.03.2019	144	A-13-G-574-F	Natural	Ambient	ty	0.135593	SG			0.135593
14.03.2019	144	A-13-G-574-F	Natural	Ambient	mat	0.457627	OM			0.457627
14.03.2019	144	A-13-G-574-F	Natural	Ambient	matd	0.372881	OM			0.372881
14.03.2019	144	A-13-G-574-F	Natural	Ambient	ov	0	OV			0
14.03.2019	144	A-13-G-574-F	Natural	Ambient	pov	0	OV			0
14.03.2019	144	A-13-G-574-F	Natural	Ambient	atr	0	ATR
14.03.2019	145	A-13-G-576-F	Natural	Ambient	pn	0.0266667	PG	PG	0.03	0.0277778	F3/F4	13.5216	2.79425	0.576923	4.09811
14.03.2019	145	A-13-G-576-F	Natural	Ambient	ca	0	SG	SG	0	0	F3/F4
14.03.2019	145	A-13-G-576-F	Natural	Ambient	od	0	SG	OM	0.93	0	F3/F4
14.03.2019	145	A-13-G-576-F	Natural	Ambient	py	0	SG	OV	0	0	F3/F4
14.03.2019	145	A-13-G-576-F	Natural	Ambient	sy	0	SG	ATR	0.04	0	F3/F4
14.03.2019	145	A-13-G-576-F	Natural	Ambient	ty	0	SG			0
14.03.2019	145	A-13-G-576-F	Natural	Ambient	mat	0.186667	OM			0.194444
14.03.2019	145	A-13-G-576-F	Natural	Ambient	matd	0.746667	OM			0.777778
14.03.2019	145	A-13-G-576-F	Natural	Ambient	ov	0	OV			0
14.03.2019	145	A-13-G-576-F	Natural	Ambient	pov	0	OV			0
14.03.2019	145	A-13-G-576-F	Natural	Ambient	atr	0.04	ATR
14.03.2019	146	A-13-G-577-F	Natural	Ambient	pn	0.0470588	PG	PG	0.05	0.0470588	F3/F4	17.3874	15.9773	1.37943	5.67473
14.03.2019	146	A-13-G-577-F	Natural	Ambient	ca	0	SG	SG	0	0	F3/F4
14.03.2019	146	A-13-G-577-F	Natural	Ambient	od	0	SG	OM	0.5	0	F3/F4
14.03.2019	146	A-13-G-577-F	Natural	Ambient	py	0	SG	OV	0.45	0	F3/F4
14.03.2019	146	A-13-G-577-F	Natural	Ambient	sy	0	SG	ATR	0	0	F3/F4
14.03.2019	146	A-13-G-577-F	Natural	Ambient	ty	0	SG			0
14.03.2019	146	A-13-G-577-F	Natural	Ambient	mat	0	OM			0
14.03.2019	146	A-13-G-577-F	Natural	Ambient	matd	0.505882	OM			0.505882
14.03.2019	146	A-13-G-577-F	Natural	Ambient	ov	0.447059	OV			0.447059
14.03.2019	146	A-13-G-577-F	Natural	Ambient	pov	0	OV			0
14.03.2019	146	A-13-G-577-F	Natural	Ambient	atr	0	ATR
14.03.2019	147	A-13-G-578-F	Natural	Elevated	pn	0.373134	PG	PG	0.37	0.833333	F3/F4	1.20986	0.125	0.125	0.125
14.03.2019	147	A-13-G-578-F	Natural	Elevated	ca	0.0746269	SG	SG	0.07	0.166667	F3/F4
14.03.2019	147	A-13-G-578-F	Natural	Elevated	od	0	SG	OM	0	0	F3/F4
14.03.2019	147	A-13-G-578-F	Natural	Elevated	py	0	SG	OV	0	0	F3/F4
14.03.2019	147	A-13-G-578-F	Natural	Elevated	sy	0	SG	ATR	0.55	0	F3/F4
14.03.2019	147	A-13-G-578-F	Natural	Elevated	ty	0	SG			0
14.03.2019	147	A-13-G-578-F	Natural	Elevated	mat	0	OM			0
14.03.2019	147	A-13-G-578-F	Natural	Elevated	matd	0	OM			0
14.03.2019	147	A-13-G-578-F	Natural	Elevated	ov	0	OV			0
14.03.2019	147	A-13-G-578-F	Natural	Elevated	pov	0	OV			0
14.03.2019	147	A-13-G-578-F	Natural	Elevated	atr	0.552239	ATR
14.03.2019	148	A-13-G-579-F	Natural	Elevated	pn	0.05	PG	PG	0.05	0.0517241	F3/F4	18.7758	15.3824	0.261528	9.54864
14.03.2019	148	A-13-G-579-F	Natural	Elevated	ca	0	SG	SG	0	0	F3/F4
14.03.2019	148	A-13-G-579-F	Natural	Elevated	od	0	SG	OM	0.92	0	F3/F4
14.03.2019	148	A-13-G-579-F	Natural	Elevated	py	0	SG	OV	0	0	F3/F4
14.03.2019	148	A-13-G-579-F	Natural	Elevated	sy	0	SG	ATR	0.03	0	F3/F4
14.03.2019	148	A-13-G-579-F	Natural	Elevated	ty	0	SG			0
14.03.2019	148	A-13-G-579-F	Natural	Elevated	mat	0.766667	OM			0.793103
14.03.2019	148	A-13-G-579-F	Natural	Elevated	matd	0.15	OM			0.155172
14.03.2019	148	A-13-G-579-F	Natural	Elevated	ov	0	OV			0
14.03.2019	148	A-13-G-579-F	Natural	Elevated	pov	0	OV			0
14.03.2019	148	A-13-G-579-F	Natural	Elevated	atr	0.0333333	ATR
14.03.2019	149	A-13-G-581-F	Natural	Elevated	pn	0.0365854	PG	PG	0.04	0.0365854	F3/F4	16.6379	5.48077	0.832435	7.2403
14.03.2019	149	A-13-G-581-F	Natural	Elevated	ca	0	SG	SG	0.15	0	F3/F4
14.03.2019	149	A-13-G-581-F	Natural	Elevated	od	0	SG	OM	0.82	0	F3/F4
14.03.2019	149	A-13-G-581-F	Natural	Elevated	py	0	SG	OV	0	0	F3/F4
14.03.2019	149	A-13-G-581-F	Natural	Elevated	sy	0	SG	ATR	0	0	F3/F4
14.03.2019	149	A-13-G-581-F	Natural	Elevated	ty	0.146341	SG			0.146341
14.03.2019	149	A-13-G-581-F	Natural	Elevated	mat	0.414634	OM			0.414634
14.03.2019	149	A-13-G-581-F	Natural	Elevated	matd	0.402439	OM			0.402439
14.03.2019	149	A-13-G-581-F	Natural	Elevated	ov	0	OV			0
14.03.2019	149	A-13-G-581-F	Natural	Elevated	pov	0	OV			0
14.03.2019	149	A-13-G-581-F	Natural	Elevated	atr	0	ATR
14.03.2019	150	A-13-G-582-F	Natural	Elevated	pn	0.0851064	PG	PG	0.09	0.0851064	F3/F4	8.98795	0.594063	0.263906	2.69566
14.03.2019	150	A-13-G-582-F	Natural	Elevated	ca	0.0425532	SG	SG	0.3	0.0425532	F3/F4
14.03.2019	150	A-13-G-582-F	Natural	Elevated	od	0	SG	OM	0.62	0	F3/F4
14.03.2019	150	A-13-G-582-F	Natural	Elevated	py	0	SG	OV	0	0	F3/F4
14.03.2019	150	A-13-G-582-F	Natural	Elevated	sy	0	SG	ATR	0	0	F3/F4
14.03.2019	150	A-13-G-582-F	Natural	Elevated	ty	0.255319	SG			0.255319
14.03.2019	150	A-13-G-582-F	Natural	Elevated	mat	0.446809	OM			0.446809
14.03.2019	150	A-13-G-582-F	Natural	Elevated	matd	0.170213	OM			0.170213
14.03.2019	150	A-13-G-582-F	Natural	Elevated	ov	0	OV			0
14.03.2019	150	A-13-G-582-F	Natural	Elevated	pov	0	OV			0
14.03.2019	150	A-13-G-582-F	Natural	Elevated	atr	0	ATR
14.03.2019	151	A-13-G-583-F	Natural	Elevated	pn	0.666667	PG	PG	0.67	0.813559	F3/F4	1.37093	0.125	0.125	0.409735
14.03.2019	151	A-13-G-583-F	Natural	Elevated	ca	0.152778	SG	SG	0.15	0.186441	F3/F4
14.03.2019	151	A-13-G-583-F	Natural	Elevated	od	0	SG	OM	0	0	F3/F4
14.03.2019	151	A-13-G-583-F	Natural	Elevated	py	0	SG	OV	0	0	F3/F4
14.03.2019	151	A-13-G-583-F	Natural	Elevated	sy	0	SG	ATR	0.18	0	F3/F4
14.03.2019	151	A-13-G-583-F	Natural	Elevated	ty	0	SG			0
14.03.2019	151	A-13-G-583-F	Natural	Elevated	mat	0	OM			0
14.03.2019	151	A-13-G-583-F	Natural	Elevated	matd	0	OM			0
14.03.2019	151	A-13-G-583-F	Natural	Elevated	ov	0	OV			0
14.03.2019	151	A-13-G-583-F	Natural	Elevated	pov	0	OV			0
14.03.2019	151	A-13-G-583-F	Natural	Elevated	atr	0.180556	ATR
14.03.2019	152	A-13-G-585-F	Natural	Elevated	pn	0.0253165	PG	PG	0.02	0.0253165	F3/F4	22.2456	13.4819	1.10057	10.3134
14.03.2019	152	A-13-G-585-F	Natural	Elevated	ca	0	SG	SG	0.06	0	F3/F4
14.03.2019	152	A-13-G-585-F	Natural	Elevated	od	0	SG	OM	0.91	0	F3/F4
14.03.2019	152	A-13-G-585-F	Natural	Elevated	py	0	SG	OV	0	0	F3/F4
14.03.2019	152	A-13-G-585-F	Natural	Elevated	sy	0	SG	ATR	0	0	F3/F4
14.03.2019	152	A-13-G-585-F	Natural	Elevated	ty	0.0632911	SG			0.0632911
14.03.2019	152	A-13-G-585-F	Natural	Elevated	mat	0.177215	OM			0.177215
14.03.2019	152	A-13-G-585-F	Natural	Elevated	matd	0.734177	OM			0.734177
[truncated: 509 more rows]
