# Supplementary material for: Ultrasonic imaging as a means of monitoring gonadal development in lumpfish (Cyclopterus lumpus)
Source: Physiol Rep. 2023 Sep 21;11(18):e15811. doi: 10.14814/phy2.15811 (PMC10513926; doi:10.14814/phy2.15811)
Supplement: Supplementary file 3 — Data S3: [file PHY2-11-e15811-s001.xlsx]

## Sheet: Sheet1
date	photo	temp	group	tank	no	fishid	cell	areafraction	smi		US category	Coloration	Running milt
2018-01-30	Initial	4	Initial	T1	1	0-G-19-M	sg	0.994118	0.248529		-
2018-01-30	Initial	4	Initial	T1	1	0-G-19-M	sc	0
2018-01-30	Initial	4	Initial	T1	1	0-G-19-M	st	0
2018-01-30	Initial	4	Initial	T1	1	0-G-19-M	sz	0
2018-01-30	Initial	4	Initial	T2	2	0-G-26-M	sg	0.908309	0.227077		-
2018-01-30	Initial	4	Initial	T2	2	0-G-26-M	sc	0
2018-01-30	Initial	4	Initial	T2	2	0-G-26-M	st	0
2018-01-30	Initial	4	Initial	T2	2	0-G-26-M	sz	0
2018-03-05	Compress	4	CP0T	T2	3	1-G-41-M	sg	0.9	0.225		-
2018-03-05	Compress	4	CP0T	T2	3	1-G-41-M	sc	0
2018-03-05	Compress	4	CP0T	T2	3	1-G-41-M	st	0
2018-03-05	Compress	4	CP0T	T2	3	1-G-41-M	sz	0
2018-03-05	Compress	4	CP0T	T3	4	1-G-44-M	sg	0.901449	0.225362		M1
2018-03-05	Compress	4	CP0T	T3	4	1-G-44-M	sc	0			M1
2018-03-05	Compress	4	CP0T	T3	4	1-G-44-M	st	0			M1
2018-03-05	Compress	4	CP0T	T3	4	1-G-44-M	sz	0			M1
2018-04-11	Ambient	4	NP0T	T1	5	2-G-69-M	sg	0	0	SPENT	-
2018-04-11	Ambient	4	NP0T	T1	5	2-G-69-M	sc	0
2018-04-11	Ambient	4	NP0T	T1	5	2-G-69-M	st	0
2018-04-11	Ambient	4	NP0T	T1	5	2-G-69-M	sz	0
2018-04-11	Ambient	4	NP0T	T1	6	2-G-74-M	sg	0.735632	0.183908		M0
2018-04-11	Ambient	4	NP0T	T1	6	2-G-74-M	sc	0			M0
2018-04-11	Ambient	4	NP0T	T1	6	2-G-74-M	st	0			M0
2018-04-11	Ambient	4	NP0T	T1	6	2-G-74-M	sz	0			M0
2018-04-11	Ambient	4	NP0T	T2	7	2-G-76-M	sg	0.837758	0.20944		M0
2018-04-11	Ambient	4	NP0T	T2	7	2-G-76-M	sc	0			M0
2018-04-11	Ambient	4	NP0T	T2	7	2-G-76-M	st	0			M0
2018-04-11	Ambient	4	NP0T	T2	7	2-G-76-M	sz	0			M0
2018-04-11	Ambient	4	NP0T	T2	8	2-G-77-M	sg	0.927954	0.231988		M0
2018-04-11	Ambient	4	NP0T	T2	8	2-G-77-M	sc	0			M0
2018-04-11	Ambient	4	NP0T	T2	8	2-G-77-M	st	0			M0
2018-04-11	Ambient	4	NP0T	T2	8	2-G-77-M	sz	0			M0
2018-04-11	Ambient	4	NP0T	T2	9	2-G-78-M	sg	0.82392	0.20598		M0
2018-04-11	Ambient	4	NP0T	T2	9	2-G-78-M	sc	0			M0
2018-04-11	Ambient	4	NP0T	T2	9	2-G-78-M	st	0			M0
2018-04-11	Ambient	4	NP0T	T2	9	2-G-78-M	sz	0			M0
2018-04-11	Ambient	4	NP0T	T2	10	2-G-80-M	sg	0	0.550604		M2
2018-04-11	Ambient	4	NP0T	T2	10	2-G-80-M	sc	0.725076			M2
2018-04-11	Ambient	4	NP0T	T2	10	2-G-80-M	st	0.250755			M2
2018-04-11	Ambient	4	NP0T	T2	10	2-G-80-M	sz	0			M2
2018-04-11	Ambient	4	NP0T	T2	11	2-G-82-M	sg	0.856725	0.214181		M0
2018-04-11	Ambient	4	NP0T	T2	11	2-G-82-M	sc	0			M0
2018-04-11	Ambient	4	NP0T	T2	11	2-G-82-M	st	0			M0
2018-04-11	Ambient	4	NP0T	T2	11	2-G-82-M	sz	0			M0
2018-04-11	Ambient	4	NP0T	T2	12	2-G-83-M	sg	0	0.459547		M2
2018-04-11	Ambient	4	NP0T	T2	12	2-G-83-M	sc	0.909385			M2
2018-04-11	Ambient	4	NP0T	T2	12	2-G-83-M	st	0.00647249			M2
2018-04-11	Ambient	4	NP0T	T2	12	2-G-83-M	sz	0			M2
2018-04-11	Compress	4	CP0T	T3	13	2-G-86-M	sg	0.794562	0.19864		M0
2018-04-11	Compress	4	CP0T	T3	13	2-G-86-M	sc	0			M0
2018-04-11	Compress	4	CP0T	T3	13	2-G-86-M	st	0			M0
2018-04-11	Compress	4	CP0T	T3	13	2-G-86-M	sz	0			M0
2018-04-11	Compress	4	CP0T	T3	14	2-G-89-M	sg	0.751445	0.187861		-
2018-04-11	Compress	4	CP0T	T3	14	2-G-89-M	sc	0
2018-04-11	Compress	4	CP0T	T3	14	2-G-89-M	st	0
2018-04-11	Compress	4	CP0T	T3	14	2-G-89-M	sz	0
2018-04-11	Compress	4	CP0T	T3	15	2-G-90-M	sg	0.67378	0.168445		M0
2018-04-11	Compress	4	CP0T	T3	15	2-G-90-M	sc	0			M0
2018-04-11	Compress	4	CP0T	T3	15	2-G-90-M	st	0			M0
2018-04-11	Compress	4	CP0T	T3	15	2-G-90-M	sz	0			M0
2018-04-11	Compress	4	CP0T	T3	16	2-G-91-M	sg	0.844575	0.211144		-
2018-04-11	Compress	4	CP0T	T3	16	2-G-91-M	sc	0
2018-04-11	Compress	4	CP0T	T3	16	2-G-91-M	st	0
2018-04-11	Compress	4	CP0T	T3	16	2-G-91-M	sz	0
2018-04-11	Compress	4	CP0T	T4	17	2-G-92-M	sg	0.649547	0.162387		M0
2018-04-11	Compress	4	CP0T	T4	17	2-G-92-M	sc	0			M0
2018-04-11	Compress	4	CP0T	T4	17	2-G-92-M	st	0			M0
2018-04-11	Compress	4	CP0T	T4	17	2-G-92-M	sz	0			M0
2018-04-11	Compress	4	CP0T	T4	18	2-G-94-M	sg	0.82948	0.20737		M0
2018-04-11	Compress	4	CP0T	T4	18	2-G-94-M	sc	0			M0
2018-04-11	Compress	4	CP0T	T4	18	2-G-94-M	st	0			M0
2018-04-11	Compress	4	CP0T	T4	18	2-G-94-M	sz	0			M0
2018-04-11	Compress	4	CP0T	T4	19	2-G-95-M	sg	0	0.697485		M1
2018-04-11	Compress	4	CP0T	T4	19	2-G-95-M	sc	0.0857988			M1
2018-04-11	Compress	4	CP0T	T4	19	2-G-95-M	st	0.872781			M1
2018-04-11	Compress	4	CP0T	T4	19	2-G-95-M	sz	0			M1
2018-04-11	Compress	4	CP0T	T4	20	2-G-96-M	sg	0.87069	0.217672		M0
2018-04-11	Compress	4	CP0T	T4	20	2-G-96-M	sc	0			M0
2018-04-11	Compress	4	CP0T	T4	20	2-G-96-M	st	0			M0
2018-04-11	Compress	4	CP0T	T4	20	2-G-96-M	sz	0			M0
2018-06-13	Ambient	4	NP0T	T1	22	3-G-110-M	sg	0	0.490964		M0
2018-06-13	Ambient	4	NP0T	T1	22	3-G-110-M	sc	0.981928		Ts not easily visible	M0
2018-06-13	Ambient	4	NP0T	T1	22	3-G-110-M	st	0			M0
2018-06-13	Ambient	4	NP0T	T1	22	3-G-110-M	sz	0			M0
2018-06-13	Ambient	4	NP0T	T2	23	3-G-118-M	sg	0	0.607798		M3	x
2018-06-13	Ambient	4	NP0T	T2	23	3-G-118-M	sc	0.0825688			M3
2018-06-13	Ambient	4	NP0T	T2	23	3-G-118-M	st	0.755352			M3
2018-06-13	Ambient	4	NP0T	T2	23	3-G-118-M	sz	0			M3
2018-06-13	Ambient	4	NP0T	T2	24	3-G-121-M	sg	0.854651	0.213663		M0
2018-06-13	Ambient	4	NP0T	T2	24	3-G-121-M	sc	0			M0
2018-06-13	Ambient	4	NP0T	T2	24	3-G-121-M	st	0			M0
2018-06-13	Ambient	4	NP0T	T2	24	3-G-121-M	sz	0			M0
2018-06-13	Ambient	4	NP0T	T2	25	3-G-124-M	sg	0.884726	0.221182		M0
2018-06-13	Ambient	4	NP0T	T2	25	3-G-124-M	sc	0			M0
2018-06-13	Ambient	4	NP0T	T2	25	3-G-124-M	st	0			M0
2018-06-13	Ambient	4	NP0T	T2	25	3-G-124-M	sz	0			M0
2018-06-13	Ambient	4	NP0T	T2	26	3-G-125-M	sg	0	0.689306		M4	x	x
2018-06-13	Ambient	4	NP0T	T2	26	3-G-125-M	sc	0			M4
2018-06-13	Ambient	4	NP0T	T2	26	3-G-125-M	st	0.919075			M4
2018-06-13	Ambient	4	NP0T	T2	26	3-G-125-M	sz	0			M4
2018-08-07	Compress	4	CP0T	T3	27	4-G-168-M	sg	0.974286	0.243571		M1
2018-08-07	Compress	4	CP0T	T3	27	4-G-168-M	sc	0			M1
2018-08-07	Compress	4	CP0T	T3	27	4-G-168-M	st	0			M1
2018-08-07	Compress	4	CP0T	T3	27	4-G-168-M	sz	0			M1
2018-08-07	Compress	4	CP0T	T4	28	4-G-183-M	sg	0	0.468373		M2
2018-08-07	Compress	4	CP0T	T4	28	4-G-183-M	sc	0.936747		Appear in nicely distinguished cysts within the seminiferous tubules	M2
2018-08-07	Compress	4	CP0T	T4	28	4-G-183-M	st	0			M2
2018-08-07	Compress	4	CP0T	T4	28	4-G-183-M	sz	0			M2
2018-08-07	Compress	4	CP0T	T3	29	4-G-184-M	sg	0	0.472561		M1
2018-08-07	Compress	4	CP0T	T3	29	4-G-184-M	sc	0.945122		Appear in nicely distinguished cysts	M1
2018-08-07	Compress	4	CP0T	T3	29	4-G-184-M	st	0			M1
2018-08-07	Compress	4	CP0T	T3	29	4-G-184-M	sz	0			M1
2018-09-19	Ambient	4	NP0T	T1	30	5-G-195-M	sg	0.00760456	0.591255		M4	x	x
2018-09-19	Ambient	4	NP0T	T1	30	5-G-195-M	sc	0			M4
2018-09-19	Ambient	4	NP0T	T1	30	5-G-195-M	st	0			M4
2018-09-19	Ambient	4	NP0T	T1	30	5-G-195-M	sz	0.589354		Spawning (Already spermiating)	M4
2018-09-19	Ambient	4	NP0T	T1	31	5-G-196-M	sg	0.877143	0.219286		M0
2018-09-19	Ambient	4	NP0T	T1	31	5-G-196-M	sc	0			M0
2018-09-19	Ambient	4	NP0T	T1	31	5-G-196-M	st	0			M0
2018-09-19	Ambient	4	NP0T	T1	31	5-G-196-M	sz	0			M0
2018-09-19	Ambient	4	NP0T	T1	32	5-G-199-M	sg	0.791429	0.197857		M0
2018-09-19	Ambient	4	NP0T	T1	32	5-G-199-M	sc	0			M0
2018-09-19	Ambient	4	NP0T	T1	32	5-G-199-M	st	0			M0
2018-09-19	Ambient	4	NP0T	T1	32	5-G-199-M	sz	0			M0
2018-09-19	Ambient	4	NP0T	T2	33	5-G-202-M	sg	0	0.459064		M2
2018-09-19	Ambient	4	NP0T	T2	33	5-G-202-M	sc	0.918129		Appear in nicely distinguished cysts within the seminiferous tubules	M2
2018-09-19	Ambient	4	NP0T	T2	33	5-G-202-M	st	0			M2
2018-09-19	Ambient	4	NP0T	T2	33	5-G-202-M	sz	0			M2
2018-09-19	Ambient	4	NP0T	T2	34	5-G-203-M	sg	0	0.466814		M2
2018-09-19	Ambient	4	NP0T	T2	34	5-G-203-M	sc	0.814159		Appear in nicely distinguished cysts within the seminiferous tubules	M2
2018-09-19	Ambient	4	NP0T	T2	34	5-G-203-M	st	0.079646		The cysts appear to loosen	M2
2018-09-19	Ambient	4	NP0T	T2	34	5-G-203-M	sz	0			M2
2018-09-19	Ambient	4	NP0T	T2	21	2-G-207-M	sg	0	0.700297	Spawning	M4	x	x
2018-09-19	Ambient	4	NP0T	T2	21	2-G-207-M	sc	0			M4
2018-09-19	Ambient	4	NP0T	T2	21	2-G-207-M	st	0			M4
2018-09-19	Ambient	4	NP0T	T2	21	2-G-207-M	sz	0.700297			M4
2018-09-19	Ambient	4	NP0T	T2	35	5-G-209-M	sg	0	0.0631579		M5	x
2018-09-19	Ambient	4	NP0T	T2	35	5-G-209-M	sc	0			M5
2018-09-19	Ambient	4	NP0T	T2	35	5-G-209-M	st	0			M5
2018-09-19	Ambient	4	NP0T	T2	35	5-G-209-M	sz	0.0631579		Spent male	M5
2018-09-19	Compress	4	CP0T	T3	36	5-G-212-M	sg	0.849711	0.212428		M0
2018-09-19	Compress	4	CP0T	T3	36	5-G-212-M	sc	0			M0
2018-09-19	Compress	4	CP0T	T3	36	5-G-212-M	st	0			M0
2018-09-19	Compress	4	CP0T	T3	36	5-G-212-M	sz	0			M0
2018-09-19	Compress	4	CP0T	T3	37	5-G-214-M	sg	0	0.489329		M2
2018-09-19	Compress	4	CP0T	T3	37	5-G-214-M	sc	0.905488		Appear in nicely distinguished cysts within the seminiferous tubules	M2
2018-09-19	Compress	4	CP0T	T3	37	5-G-214-M	st	0.0487805		The cysts appear to loosen	M2
2018-09-19	Compress	4	CP0T	T3	37	5-G-214-M	sz	0			M2
2018-09-19	Compress	4	CP0T	T4	38	5-G-224-M	sg	0	0.66426		M4	x	x
2018-09-19	Compress	4	CP0T	T4	38	5-G-224-M	sc	0			M4
2018-09-19	Compress	4	CP0T	T4	38	5-G-224-M	st	0			M4
2018-09-19	Compress	4	CP0T	T4	38	5-G-224-M	sz	0.66426		Spawning (Already spermiating)	M4
2018-09-19	Compress	4	CP0T	T4	39	5-G-225-M	sg	0	0.504601		M2
2018-09-19	Compress	4	CP0T	T4	39	5-G-225-M	sc	0.834356		Appear in nicely distinguished cysts within the seminiferous tubules	M2
2018-09-19	Compress	4	CP0T	T4	39	5-G-225-M	st	0.116564		The cysts appear to loosen	M2
2018-09-19	Compress	4	CP0T	T4	39	5-G-225-M	sz	0			M2
2018-10-30	Ambient	4	NP0T	T1	40	6-G-238-M	sg	0	0.477134		M2
2018-10-30	Ambient	4	NP0T	T1	40	6-G-238-M	sc	0.908537		Appear in nicely distinguished cysts within the seminiferous tubules	M2
2018-10-30	Ambient	4	NP0T	T1	40	6-G-238-M	st	0.0304878		The cysts appear to loosen	M2
2018-10-30	Ambient	4	NP0T	T1	40	6-G-238-M	sz	0			M2
2018-10-30	Ambient	4	NP0T	T1	41	6-G-243-M	sg	0	0.489796		M0
2018-10-30	Ambient	4	NP0T	T1	41	6-G-243-M	sc	0			M0
2018-10-30	Ambient	4	NP0T	T1	41	6-G-243-M	st	0			M0
2018-10-30	Ambient	4	NP0T	T1	41	6-G-243-M	sz	0.489796		Spent male (lots of adipose tissue??, what was happening here??)	M0
2018-10-30	Ambient	4	NP0T	T2	42	6-G-244-M	sg	0	0.525943		M2
2018-10-30	Ambient	4	NP0T	T2	42	6-G-244-M	sc	0.773585		Appear in nicely distinguished cysts within the seminiferous tubules	M2
2018-10-30	Ambient	4	NP0T	T2	42	6-G-244-M	st	0.185535		The cysts appear to loosen	M2
2018-10-30	Ambient	4	NP0T	T2	42	6-G-244-M	sz	0			M2
2018-10-30	Ambient	4	NP0T	T2	43	6-G-245-M	sg	0	0.520376		M1
2018-10-30	Ambient	4	NP0T	T2	43	6-G-245-M	sc	0.739812		Appear in nicely distinguished cysts within the seminiferous tubules	M1
2018-10-30	Ambient	4	NP0T	T2	43	6-G-245-M	st	0.200627		The cysts appear to loosen	M1
2018-10-30	Ambient	4	NP0T	T2	43	6-G-245-M	sz	0			M1
2018-10-30	Ambient	4	NP0T	T2	44	6-G-246-M	sg	0	0.531065
2018-10-30	Ambient	4	NP0T	T2	44	6-G-246-M	sc	0.795858		Appear in nicely distinguished cysts within the seminiferous tubules
2018-10-30	Ambient	4	NP0T	T2	44	6-G-246-M	st	0.177515		The cysts appear to loosen
2018-10-30	Ambient	4	NP0T	T2	44	6-G-246-M	sz	0
2018-10-30	Compress	4	CP0T	T3	45	6-G-258-M	sg	0	0.56		M1
2018-10-30	Compress	4	CP0T	T3	45	6-G-258-M	sc	0.657143		Appear in nicely distinguished cysts within the seminiferous tubules	M1
2018-10-30	Compress	4	CP0T	T3	45	6-G-258-M	st	0.308571		The cysts appear to loosen	M1
2018-10-30	Compress	4	CP0T	T3	45	6-G-258-M	sz	0			M1
2018-10-30	Compress	4	CP0T	T3	46	6-G-259-M	sg	0.87172	0.21793	Lots of adipose tissue?(spermatogonia cysts look loosen a little?)	M0
2018-10-30	Compress	4	CP0T	T3	46	6-G-259-M	sc	0			M0
2018-10-30	Compress	4	CP0T	T3	46	6-G-259-M	st	0			M0
2018-10-30	Compress	4	CP0T	T3	46	6-G-259-M	sz	0			M0
2018-10-30	Compress	4	CP0T	T4	47	6-G-261-M	sg	0	0.0798479		M3	x
2018-10-30	Compress	4	CP0T	T4	47	6-G-261-M	sc	0			M3
2018-10-30	Compress	4	CP0T	T4	47	6-G-261-M	st	0			M3
2018-10-30	Compress	4	CP0T	T4	47	6-G-261-M	sz	0.0798479		Spent male	M3
2018-10-30	Compress	4	CP0T	T4	48	6-G-264-M	sg	0	0.517751		M1
2018-10-30	Compress	4	CP0T	T4	48	6-G-264-M	sc	0.769231		Appear in nicely distinguished cysts within the seminiferous tubules	M1
2018-10-30	Compress	4	CP0T	T4	48	6-G-264-M	st	0.177515		The cysts appear to loosen	M1
2018-10-30	Compress	4	CP0T	T4	48	6-G-264-M	sz	0			M1
2018-10-30	Compress	4	CP0T	T4	49	6-G-266-M	sg	0	0.84		M4	x	x
2018-10-30	Compress	4	CP0T	T4	49	6-G-266-M	sc	0			M4
2018-10-30	Compress	4	CP0T	T4	49	6-G-266-M	st	0			M4
2018-10-30	Compress	4	CP0T	T4	49	6-G-266-M	sz	0.84		Spawning (Already spermiating)	M4
2018-10-30	Compress	4	CP0T	T4	50	6-G-267-M	sg	0	0.573846		M2
2018-10-30	Compress	4	CP0T	T4	50	6-G-267-M	sc	0.593846		Appear in nicely distinguished cysts within the seminiferous tubules	M2
2018-10-30	Compress	4	CP0T	T4	50	6-G-267-M	st	0.369231		The cysts appear to loosen	M2
2018-10-30	Compress	4	CP0T	T4	50	6-G-267-M	sz	0			M2
2018-10-30	Compress	4	CP0T	T4	51	6-G-268-M	sg	0	0.592029
2018-10-30	Compress	4	CP0T	T4	51	6-G-268-M	sc	0.492754		Appear in nicely distinguished cysts within the seminiferous tubules
2018-10-30	Compress	4	CP0T	T4	51	6-G-268-M	st	0.46087		The cysts appear to loosen
2018-10-30	Compress	4	CP0T	T4	51	6-G-268-M	sz	0
2018-11-28	Ambient	4	NP0T	T1	52	6-G-297-M	sg	0	0.606936		M2
2018-11-28	Ambient	4	NP0T	T1	52	6-G-297-M	sc	0.468208		Appear in nicely distinguished cysts within the seminiferous tubules	M2
2018-11-28	Ambient	4	NP0T	T1	52	6-G-297-M	st	0.49711		The cysts appear to loosen	M2
2018-11-28	Ambient	4	NP0T	T1	52	6-G-297-M	sz	0			M2
2018-11-28	Ambient	4	NP0T	T1	53	7-G-300-M	sg	0	0.599707		M3
2018-11-28	Ambient	4	NP0T	T1	53	7-G-300-M	sc	0.57478		Appear in nicely distinguished cysts within the seminiferous tubules	M3
2018-11-28	Ambient	4	NP0T	T1	53	7-G-300-M	st	0.416422		The cysts appear to loosen	M3
2018-11-28	Ambient	4	NP0T	T1	53	7-G-300-M	sz	0			M3
2018-11-28	Ambient	4	NP0T	T2	54	7-G-302-M	sg	0	0.533923		M2
2018-11-28	Ambient	4	NP0T	T2	54	7-G-302-M	sc	0.775811		Appear in nicely distinguished cysts within the seminiferous tubules	M2
2018-11-28	Ambient	4	NP0T	T2	54	7-G-302-M	st	0.19469		The cysts appear to loosen	M2
2018-11-28	Ambient	4	NP0T	T2	54	7-G-302-M	sz	0			M2
2018-11-28	Ambient	4	NP0T	T2	55	7-G-303-M	sg	0	0.580925		M3
2018-11-28	Ambient	4	NP0T	T2	55	7-G-303-M	sc	0.589595		Appear in nicely distinguished cysts within the seminiferous tubules	M3
2018-11-28	Ambient	4	NP0T	T2	55	7-G-303-M	st	0.381503		The cysts appear to loosen	M3
2018-11-28	Ambient	4	NP0T	T2	55	7-G-303-M	sz	0			M3
2018-11-28	Compress	4	CP0T	T3	56	7-G-310-M	sg	0.477341	0.228852		M3
2018-11-28	Compress	4	CP0T	T3	56	7-G-310-M	sc	0.0332326		Probably apoptosis??	M3
2018-11-28	Compress	4	CP0T	T3	56	7-G-310-M	st	0.123867			M3
2018-11-28	Compress	4	CP0T	T3	56	7-G-310-M	sz	0			M3
2018-11-28	Compress	4	CP0T	T3	57	7-G-311-M	sg	0	0.592407		M3
2018-11-28	Compress	4	CP0T	T3	57	7-G-311-M	sc	0.547278		Appear in nicely distinguished cysts within the seminiferous tubules	M3
2018-11-28	Compress	4	CP0T	T3	57	7-G-311-M	st	0.398281		The cysts appear to loosen	M3
2018-11-28	Compress	4	CP0T	T3	57	7-G-311-M	sz	0.0200573		No longer in junctions. Already shed in the lumen of semniniferous tubule, but not yet having tails??	M3
2018-11-28	Compress	4	CP0T	T3	58	7-G-313-M	sg	0	0.558866		M1
2018-11-28	Compress	4	CP0T	T3	58	7-G-313-M	sc	0.686047		Appear in nicely distinguished cysts within the seminiferous tubules	M1
2018-11-28	Compress	4	CP0T	T3	58	7-G-313-M	st	0.287791		The cysts appear to loosen	M1
2018-11-28	Compress	4	CP0T	T3	58	7-G-313-M	sz	0			M1
2018-11-28	Compress	4	CP0T	T3	59	7-G-315-M	sg	0	0.602011		M1
2018-11-28	Compress	4	CP0T	T3	59	7-G-315-M	sc	0.428161		Appear in nicely distinguished cysts within the seminiferous tubules	M1
2018-11-28	Compress	4	CP0T	T3	59	7-G-315-M	st	0.517241		The cysts appear to loosen	M1
2018-11-28	Compress	4	CP0T	T3	59	7-G-315-M	sz	0			M1
2018-11-28	Compress	4	CP0T	T4	60	7-G-318-M	sg	0	0.673692		M3	x
2018-11-28	Compress	4	CP0T	T4	60	7-G-318-M	sc	0.261628			M3
2018-11-28	Compress	4	CP0T	T4	60	7-G-318-M	st	0.723837			M3
2018-11-28	Compress	4	CP0T	T4	60	7-G-318-M	sz	0			M3
2019-01-03	Ambient	4	NP0T	T1	61	8-G-336-M	sg	0.928161	0.23204		M0
2019-01-03	Ambient	4	NP0T	T1	61	8-G-336-M	sc	0			M0
2019-01-03	Ambient	4	NP0T	T1	61	8-G-336-M	st	0			M0
2019-01-03	Ambient	4	NP0T	T1	61	8-G-336-M	sz	0			M0
2019-01-03	Ambient	4	NP0T	T1	62	8-G-338-M	sg	0	0.680233		M2
2019-01-03	Ambient	4	NP0T	T1	62	8-G-338-M	sc	0.18314			M2
2019-01-03	Ambient	4	NP0T	T1	62	8-G-338-M	st	0.784884			M2
2019-01-03	Ambient	4	NP0T	T1	62	8-G-338-M	sz	0			M2
2019-01-03	Ambient	4	NP0T	T1	63	8-G-339-M	sg	0	0.713256		M3	x
2019-01-03	Ambient	4	NP0T	T1	63	8-G-339-M	sc	0.100865		Appear in nicely distinguished cysts within the seminiferous tubules	M3
2019-01-03	Ambient	4	NP0T	T1	63	8-G-339-M	st	0.795389		The cysts appear to loosen	M3
2019-01-03	Ambient	4	NP0T	T1	63	8-G-339-M	sz	0.0662824		No longer in junctions. Already shed in the lumen of semniniferous tubule, but not yet having tails??	M3
2019-01-03	Ambient	4	NP0T	T1	64	8-G-343-M	sg	0	0.701729		M3	x
2019-01-03	Ambient	4	NP0T	T1	64	8-G-343-M	sc	0.14121		Appear in nicely distinguished cysts within the seminiferous tubules	M3
2019-01-03	Ambient	4	NP0T	T1	64	8-G-343-M	st	0.841499		The cysts appear to loosen	M3
2019-01-03	Ambient	4	NP0T	T1	64	8-G-343-M	sz	0			M3
2019-01-03	Ambient	4	NP0T	T2	65	8-G-346-M	sg	0	0.667899		M3	x
2019-01-03	Ambient	4	NP0T	T2	65	8-G-346-M	sc	0.230769		Appear in nicely distinguished cysts within the seminiferous tubules	M3
2019-01-03	Ambient	4	NP0T	T2	65	8-G-346-M	st	0.736686		The cysts appear to loosen	M3
2019-01-03	Ambient	4	NP0T	T2	65	8-G-346-M	sz	0			M3
2019-01-03	Ambient	4	NP0T	T2	66	8-G-347-M	sg	0	0.692708		M3	x
2019-01-03	Ambient	4	NP0T	T2	66	8-G-347-M	sc	0.122024		Appear in nicely distinguished cysts within the seminiferous tubules	M3
2019-01-03	Ambient	4	NP0T	T2	66	8-G-347-M	st	0.842262		The cysts appear to loosen	M3
2019-01-03	Ambient	4	NP0T	T2	66	8-G-347-M	sz	0			M3
2019-01-03	Ambient	4	NP0T	T2	67	8-G-348-M	sg	0	0.673246		M3	x
2019-01-03	Ambient	4	NP0T	T2	67	8-G-348-M	sc	0.210526			M3
2019-01-03	Ambient	4	NP0T	T2	67	8-G-348-M	st	0.75731			M3
2019-01-03	Ambient	4	NP0T	T2	67	8-G-348-M	sz	0			M3
2019-01-03	Ambient	4	NP0T	T2	68	8-G-350-M	sg	0	0.717718		M3	x
2019-01-03	Ambient	4	NP0T	T2	68	8-G-350-M	sc	0.0750751			M3
2019-01-03	Ambient	4	NP0T	T2	68	8-G-350-M	st	0.906907			M3
2019-01-03	Ambient	4	NP0T	T2	68	8-G-350-M	sz	0			M3
2019-01-03	Compress	4	CP0T	T3	69	8-G-352-M	sg	0	0.849138		M3	x
2019-01-03	Compress	4	CP0T	T3	69	8-G-352-M	sc	0.0201149			M3
2019-01-03	Compress	4	CP0T	T3	69	8-G-352-M	st	0.356322			M3
2019-01-03	Compress	4	CP0T	T3	69	8-G-352-M	sz	0.571839			M3
2019-01-03	Compress	4	CP0T	T3	70	8-G-354-M	sg	0	0.452722		M4	x	x
2019-01-03	Compress	4	CP0T	T3	70	8-G-354-M	sc	0.905444			M4
2019-01-03	Compress	4	CP0T	T3	70	8-G-354-M	st	0			M4
2019-01-03	Compress	4	CP0T	T3	70	8-G-354-M	sz	0			M4
2019-01-03	Compress	4	CP0T	T3	71	8-G-356-M	sg	0	0.667933		M3	x
2019-01-03	Compress	4	CP0T	T3	71	8-G-356-M	sc	0.109422			M3
2019-01-03	Compress	4	CP0T	T3	71	8-G-356-M	st	0.817629			M3
2019-01-03	Compress	4	CP0T	T3	71	8-G-356-M	sz	0			M3
2019-01-17	Compress	7	CP3T	T3	72	9-G-387-M	sg	0.897143	0.224286		M0
2019-01-17	Compress	7	CP3T	T3	72	9-G-387-M	sc	0			M0
2019-01-17	Compress	7	CP3T	T3	72	9-G-387-M	st	0			M0
2019-01-17	Compress	7	CP3T	T3	72	9-G-387-M	sz	0			M0
2019-01-17	Compress	4	CP0T	T4	73	9-G-394-M	sg	0	0.633333		M4	x	x
2019-01-17	Compress	4	CP0T	T4	73	9-G-394-M	sc	0.301449			M4
2019-01-17	Compress	4	CP0T	T4	73	9-G-394-M	st	0.643478			M4
2019-01-17	Compress	4	CP0T	T4	73	9-G-394-M	sz	0			M4
2019-01-17	Compress	4	CP0T	T4	74	9-G-406-M	sg	0.811209	0.202802		M0
2019-01-17	Compress	4	CP0T	T4	74	9-G-406-M	sc	0			M0
2019-01-17	Compress	4	CP0T	T4	74	9-G-406-M	st	0			M0
2019-01-17	Compress	4	CP0T	T4	74	9-G-406-M	sz	0			M0
2019-01-17	Compress	4	CP0T	T4	75	9-G-398-M	sg	0	0.627581		M3	x
2019-01-17	Compress	4	CP0T	T4	75	9-G-398-M	sc	0.321534			M3
2019-01-17	Compress	4	CP0T	T4	75	9-G-398-M	st	0.622419			M3
2019-01-17	Compress	4	CP0T	T4	75	9-G-398-M	sz	0			M3
2019-01-17	Compress	4	CP0T	T4	76	9-G-405-M	sg	0	0.72311		M3	x
2019-01-17	Compress	4	CP0T	T4	76	9-G-405-M	sc	0.0494186			M3
2019-01-17	Compress	4	CP0T	T4	76	9-G-405-M	st	0.648256			M3
2019-01-17	Compress	4	CP0T	T4	76	9-G-405-M	sz	0.212209			M3
2019-01-17	Compress	4	CP0T	T4	77	9-G-407-M	sg	0	0.87		M3	x
2019-01-17	Compress	4	CP0T	T4	77	9-G-407-M	sc	0			M3
2019-01-17	Compress	4	CP0T	T4	77	9-G-407-M	st	0.188571			M3
2019-01-17	Compress	4	CP0T	T4	77	9-G-407-M	sz	0.728571			M3
2019-01-17	Compress	4	CP0T	T4	78	9-G-408-M	sg	0	0.839799		M4	x	x
2019-01-17	Compress	4	CP0T	T4	78	9-G-408-M	sc	0.0402299			M4
2019-01-17	Compress	4	CP0T	T4	78	9-G-408-M	st	0.100575			M4
2019-01-17	Compress	4	CP0T	T4	78	9-G-408-M	sz	0.744253			M4
2019-01-17	Compress	4	CP0T	T4	79	9-G-409-M	sg	0	0.866329		M3
2019-01-17	Compress	4	CP0T	T4	79	9-G-409-M	sc	0.00578035			M3
2019-01-17	Compress	4	CP0T	T4	79	9-G-409-M	st	0.222543			M3
2019-01-17	Compress	4	CP0T	T4	79	9-G-409-M	sz	0.696532			M3
2019-01-30	Compress	4	CP0T	T4	80	9-G-460-M	sg	0	0.860787	Spawning (Already spermiating)	-
2019-01-30	Compress	4	CP0T	T4	80	9-G-460-M	sc	0
2019-01-30	Compress	4	CP0T	T4	80	9-G-460-M	st	0.195335
2019-01-30	Compress	4	CP0T	T4	80	9-G-460-M	sz	0.714286
2019-01-30	Compress	4	CP0T	T4	81	10-G-462-M	sg	0	0.915	Spawning (Already spermiating)	-
2019-01-30	Compress	4	CP0T	T4	81	10-G-462-M	sc	0.0114286
2019-01-30	Compress	4	CP0T	T4	81	10-G-462-M	st	0.1
2019-01-30	Compress	4	CP0T	T4	81	10-G-462-M	sz	0.834286
2019-01-30	Compress	4	CP0T	T4	82	10-G-465-M	sg	0	0.861635	Spent male?	-
2019-01-30	Compress	4	CP0T	T4	82	10-G-465-M	sc	0
2019-01-30	Compress	4	CP0T	T4	82	10-G-465-M	st	0
2019-01-30	Compress	4	CP0T	T4	82	10-G-465-M	sz	0.861635
2019-01-30	Compress	4	CP0T	T4	83	10-G-466-M	sg	0	0.936429		-
2019-01-30	Compress	4	CP0T	T4	83	10-G-466-M	sc	0
2019-01-30	Compress	4	CP0T	T4	83	10-G-466-M	st	0.0485714
2019-01-30	Compress	4	CP0T	T4	83	10-G-466-M	sz	0.9
2019-01-30	Compress	4	CP0T	T4	84	10-G-467-M	sg	0	0.942029	Spawning (Already spermiating)	-
2019-01-30	Compress	4	CP0T	T4	84	10-G-467-M	sc	0
2019-01-30	Compress	4	CP0T	T4	84	10-G-467-M	st	0
2019-01-30	Compress	4	CP0T	T4	84	10-G-467-M	sz	0.942029
2019-02-14	Compressed	High	CP3T	T3		11-G-482-M	sg	0	0.86		M4	x	x
2019-02-14	Compressed	High	CP3T	T3		11-G-482-M	sc	0			M4
2019-02-14	Compressed	High	CP3T	T3		11-G-482-M	st	0			M4
2019-02-14	Compressed	High	CP3T	T3		11-G-482-M	sz	0.86			M4
2019-02-14	Compressed	High	CP3T	T3		11-G-483-M	sg	0	0.91		M4	x	x
2019-02-14	Compressed	High	CP3T	T3		11-G-483-M	sc	0			M4
2019-02-14	Compressed	High	CP3T	T3		11-G-483-M	st	0			M4
2019-02-14	Compressed	High	CP3T	T3		11-G-483-M	sz	0.91			M4
2019-02-14	Compressed	High	CP3T	T3		11-G-484-M	sg	0	0.96		M3	x
2019-02-14	Compressed	High	CP3T	T3		11-G-484-M	sc	0			M3
2019-02-14	Compressed	High	CP3T	T3		11-G-484-M	st	0			M3
2019-02-14	Compressed	High	CP3T	T3		11-G-484-M	sz	0.96			M3
2019-02-14	Compressed	High	CP3T	T3		11-G-485-M	sg	0	0.97		M3/M4	x
2019-02-14	Compressed	High	CP3T	T3		11-G-485-M	sc	0			M3/M4
2019-02-14	Compressed	High	CP3T	T3		11-G-485-M	st	0			M3/M4
2019-02-14	Compressed	High	CP3T	T3		11-G-485-M	sz	0.97			M3/M4
2019-02-14	Compressed	High	CP3T	T3		11-G-488-M	sg	0	0.89		M3/M4	x
2019-02-14	Compressed	High	CP3T	T3		11-G-488-M	sc	0.01			M3/M4
2019-02-14	Compressed	High	CP3T	T3		11-G-488-M	st	0.18			M3/M4
2019-02-14	Compressed	High	CP3T	T3		11-G-488-M	sz	0.75			M3/M4
2019-02-14	Compressed	High	CP3T	T3		11-G-489-M	sg	0	0.9		M3/M4	x
2019-02-14	Compressed	High	CP3T	T3		11-G-489-M	sc	0			M3/M4
2019-02-14	Compressed	High	CP3T	T3		11-G-489-M	st	0			M3/M4
2019-02-14	Compressed	High	CP3T	T3		11-G-489-M	sz	0.9			M3/M4
2019-02-14	Compressed	High	CP3T	T3		11-G-492-M	sg	0	0.93		M3	x
2019-02-14	Compressed	High	CP3T	T3		11-G-492-M	sc	0.01			M3
2019-02-14	Compressed	High	CP3T	T3		11-G-492-M	st	0.1			M3
2019-02-14	Compressed	High	CP3T	T3		11-G-492-M	sz	0.85			M3
2019-02-14	Compressed	High	CP3T	T3		11-G-493-M	sg	0.96	0.24		M0
2019-02-14	Compressed	High	CP3T	T3		11-G-493-M	sc	0			M0
2019-02-14	Compressed	High	CP3T	T3		11-G-493-M	st	0			M0
2019-02-14	Compressed	High	CP3T	T3		11-G-493-M	sz	0			M0
2019-02-14	Compressed	Ambient	CP0T	T4		11-G-498-M	sg	0	0.51		M4	x
2019-02-14	Compressed	Ambient	CP0T	T4		11-G-498-M	sc	0.8			M4
2019-02-14	Compressed	Ambient	CP0T	T4		11-G-498-M	st	0			M4
2019-02-14	Compressed	Ambient	CP0T	T4		11-G-498-M	sz	0.11			M4
2019-02-14	Compressed	Ambient	CP0T	T4		11-G-499-M	sg	0	0.92		M3/M4	x
2019-02-14	Compressed	Ambient	CP0T	T4		11-G-499-M	sc	0.04			M3/M4
2019-02-14	Compressed	Ambient	CP0T	T4		11-G-499-M	st	0.08			M3/M4
2019-02-14	Compressed	Ambient	CP0T	T4		11-G-499-M	sz	0.84			M3/M4
2019-02-14	Compressed	Ambient	CP0T	T4		11-G-502_M	sg	0	0.94		M4	x	x
2019-02-14	Compressed	Ambient	CP0T	T4		11-G-502_M	sc	0			M4
2019-02-14	Compressed	Ambient	CP0T	T4		11-G-502_M	st	0			M4
2019-02-14	Compressed	Ambient	CP0T	T4		11-G-502_M	sz	0.94			M4
2019-02-14	Compressed	Ambient	CP0T	T4		11-G-503-M	sg	0	0.83		M4	x
2019-02-14	Compressed	Ambient	CP0T	T4		11-G-503-M	sc	0			M4
2019-02-14	Compressed	Ambient	CP0T	T4		11-G-503-M	st	0			M4
2019-02-14	Compressed	Ambient	CP0T	T4		11-G-503-M	sz	0.83			M4
2019-02-14	Compressed	Ambient	CP0T	T4		11-G-504-M	sg	0	0.87		M3/M4	x
2019-02-14	Compressed	Ambient	CP0T	T4		11-G-504-M	sc	0.07			M3/M4
2019-02-14	Compressed	Ambient	CP0T	T4		11-G-504-M	st	0.09			M3/M4
2019-02-14	Compressed	Ambient	CP0T	T4		11-G-504-M	sz	0.77			M3/M4
2019-02-14	Compressed	Ambient	CP0T	T4		11-G-506-M	sg	0.88	0.22		M0
2019-02-14	Compressed	Ambient	CP0T	T4		11-G-506-M	sc	0			M0
2019-02-14	Compressed	Ambient	CP0T	T4		11-G-506-M	st	0			M0
2019-02-14	Compressed	Ambient	CP0T	T4		11-G-506-M	sz	0			M0
2019-02-14	Compressed	Ambient	CP0T	T4		11-G-507-M	sg	0	0.88		M3/M4	x
2019-02-14	Compressed	Ambient	CP0T	T4		11-G-507-M	sc	0.06			M3/M4
2019-02-14	Compressed	Ambient	CP0T	T4		11-G-507-M	st	0.06			M3/M4
2019-02-14	Compressed	Ambient	CP0T	T4		11-G-507-M	sz	0.81			M3/M4
2019-02-14	Compressed	Ambient	CP0T	T4		11-G-509-M	sg	0	0.96		M3/M4	x
2019-02-14	Compressed	Ambient	CP0T	T4		11-G-509-M	sc	0.02			M3/M4
2019-02-14	Compressed	Ambient	CP0T	T4		11-G-509-M	st	0.03			M3/M4
2019-02-14	Compressed	Ambient	CP0T	T4		11-G-509-M	sz	0.93			M3/M4
2019-02-28	Compressed	High	CP3T	T3		12-G-520-M	sg	0	0.92		-
2019-02-28	Compressed	High	CP3T	T3		12-G-520-M	sc	0
2019-02-28	Compressed	High	CP3T	T3		12-G-520-M	st	0
2019-02-28	Compressed	High	CP3T	T3		12-G-520-M	sz	0.92
2019-02-28	Compressed	High	CP3T	T3		12-G-521-M	sg	0.89	0.22		-
2019-02-28	Compressed	High	CP3T	T3		12-G-521-M	sc	0
2019-02-28	Compressed	High	CP3T	T3		12-G-521-M	st	0
2019-02-28	Compressed	High	CP3T	T3		12-G-521-M	sz	0
2019-02-28	Compressed	High	CP3T	T3		12-G-523-M	sg	0	1		-
2019-02-28	Compressed	High	CP3T	T3		12-G-523-M	sc	0
2019-02-28	Compressed	High	CP3T	T3		12-G-523-M	st	0
2019-02-28	Compressed	High	CP3T	T3		12-G-523-M	sz	1
2019-02-28	Compressed	High	CP3T	T3		12-G-526-M	sg	0	0.98		-
2019-02-28	Compressed	High	CP3T	T3		12-G-526-M	sc	0
2019-02-28	Compressed	High	CP3T	T3		12-G-526-M	st	0
2019-02-28	Compressed	High	CP3T	T3		12-G-526-M	sz	0.98
2019-02-28	Compressed	High	CP3T	T3		12-G-528-M	sg	0	0.92		-
2019-02-28	Compressed	High	CP3T	T3		12-G-528-M	sc	0
2019-02-28	Compressed	High	CP3T	T3		12-G-528-M	st	0
2019-02-28	Compressed	High	CP3T	T3		12-G-528-M	sz	0.92
2019-02-28	Compressed	High	CP3T	T3		12-G-529-M	sg	0	0.93		-
2019-02-28	Compressed	High	CP3T	T3		12-G-529-M	sc	0.01
2019-02-28	Compressed	High	CP3T	T3		12-G-529-M	st	0.14
2019-02-28	Compressed	High	CP3T	T3		12-G-529-M	sz	0.82
2019-02-28	Compressed	High	CP3T	T3		12-G-533-M	sg	0	0.88		-
2019-02-28	Compressed	High	CP3T	T3		12-G-533-M	sc	0.05
2019-02-28	Compressed	High	CP3T	T3		12-G-533-M	st	0.08
2019-02-28	Compressed	High	CP3T	T3		12-G-533-M	sz	0.79
2019-02-28	Compressed	High	CP3T	T3		12-G-535-M	sg	0	0.94		-
2019-02-28	Compressed	High	CP3T	T3		12-G-535-M	sc	0
2019-02-28	Compressed	High	CP3T	T3		12-G-535-M	st	0
2019-02-28	Compressed	High	CP3T	T3		12-G-535-M	sz	0.94
2019-02-28	Compressed	Ambient	CP0T	T4		12-G-536-M	sg	0	0.86		-
2019-02-28	Compressed	Ambient	CP0T	T4		12-G-536-M	sc	0.01
2019-02-28	Compressed	Ambient	CP0T	T4		12-G-536-M	st	0
2019-02-28	Compressed	Ambient	CP0T	T4		12-G-536-M	sz	0.85
2019-02-28	Compressed	Ambient	CP0T	T4		12-G-544-M	sg	0	1		-
2019-02-28	Compressed	Ambient	CP0T	T4		12-G-544-M	sc	0
2019-02-28	Compressed	Ambient	CP0T	T4		12-G-544-M	st	0
2019-02-28	Compressed	Ambient	CP0T	T4		12-G-544-M	sz	1
2019-02-28	Compressed	Ambient	CP0T	T4		12-G-546-M	sg	0	0.88		-
2019-02-28	Compressed	Ambient	CP0T	T4		12-G-546-M	sc	0
2019-02-28	Compressed	Ambient	CP0T	T4		12-G-546-M	st	0
2019-02-28	Compressed	Ambient	CP0T	T4		12-G-546-M	sz	0.88
2019-02-28	Compressed	Ambient	CP0T	T4		12-G-547-M	sg	0.96	0.24		-
2019-02-28	Compressed	Ambient	CP0T	T4		12-G-547-M	sc	0
2019-02-28	Compressed	Ambient	CP0T	T4		12-G-547-M	st	0
2019-02-28	Compressed	Ambient	CP0T	T4		12-G-547-M	sz	0
2019-02-28	Compressed	Ambient	CP0T	T4		12-G-548-M	sg	0	0.92		-
2019-02-28	Compressed	Ambient	CP0T	T4		12-G-548-M	sc	0
2019-02-28	Compressed	Ambient	CP0T	T4		12-G-548-M	st	0.02
2019-02-28	Compressed	Ambient	CP0T	T4		12-G-548-M	sz	0.9
2019-02-28	Natural	Ambient	NP0T	T1		A-12-G-520-M	sg	0.88	0.22		-
2019-02-28	Natural	Ambient	NP0T	T1		A-12-G-520-M	sc	0
2019-02-28	Natural	Ambient	NP0T	T1		A-12-G-520-M	st	0
2019-02-28	Natural	Ambient	NP0T	T1		A-12-G-520-M	sz	0
2019-02-28	Natural	Ambient	NP0T	T1		A-12-G-521-M	sg	0	0.92		-
2019-02-28	Natural	Ambient	NP0T	T1		A-12-G-521-M	sc	0.09
2019-02-28	Natural	Ambient	NP0T	T1		A-12-G-521-M	st	0.1
2019-02-28	Natural	Ambient	NP0T	T1		A-12-G-521-M	sz	0.8
2019-02-28	Natural	Ambient	NP0T	T1		A-12-G-523-M	sg	0	0.95		-
2019-02-28	Natural	Ambient	NP0T	T1		A-12-G-523-M	sc	0
2019-02-28	Natural	Ambient	NP0T	T1		A-12-G-523-M	st	0
2019-02-28	Natural	Ambient	NP0T	T1		A-12-G-523-M	sz	0.95
2019-02-28	Natural	Ambient	NP0T	T1		A-12-G-524-M	sg	0	0.97		-
2019-02-28	Natural	Ambient	NP0T	T1		A-12-G-524-M	sc	0
2019-02-28	Natural	Ambient	NP0T	T1		A-12-G-524-M	st	0
2019-02-28	Natural	Ambient	NP0T	T1		A-12-G-524-M	sz	0.96
2019-02-28	Natural	Ambient	NP0T	T2		A-12-G-528-M	sg	0	0.89		-
2019-02-28	Natural	Ambient	NP0T	T2		A-12-G-528-M	sc	0
2019-02-28	Natural	Ambient	NP0T	T2		A-12-G-528-M	st	0
2019-02-28	Natural	Ambient	NP0T	T2		A-12-G-528-M	sz	0.89
2019-02-28	Natural	Ambient	NP0T	T2		A-12-G-531-M	sg	0	0.72		-
2019-02-28	Natural	Ambient	NP0T	T2		A-12-G-531-M	sc	0
2019-02-28	Natural	Ambient	NP0T	T2		A-12-G-531-M	st	0
2019-02-28	Natural	Ambient	NP0T	T2		A-12-G-531-M	sz	0.72
2019-02-28	Natural	Ambient	NP0T	T2		A-12-G-533-M	sg	0	0.8		-
2019-02-28	Natural	Ambient	NP0T	T2		A-12-G-533-M	sc	0
2019-02-28	Natural	Ambient	NP0T	T2		A-12-G-533-M	st	0
2019-02-28	Natural	Ambient	NP0T	T2		A-12-G-533-M	sz	0.8
2019-02-28	Natural	Ambient	NP0T	T2		A-12-G-535-M	sg	0	0.89		-
2019-02-28	Natural	Ambient	NP0T	T2		A-12-G-535-M	sc	0.02
2019-02-28	Natural	Ambient	NP0T	T2		A-12-G-535-M	st	0.15
2019-02-28	Natural	Ambient	NP0T	T2		A-12-G-535-M	sz	0.77
2019-02-28	Compressed	Ambient	CP0T	T4		12-G-549-M	sg	0	0.85		-
2019-02-28	Compressed	Ambient	CP0T	T4		12-G-549-M	sc	0
2019-02-28	Compressed	Ambient	CP0T	T4		12-G-549-M	st	0.05
2019-02-28	Compressed	Ambient	CP0T	T4		12-G-549-M	sz	0.81
2019-02-28	Compressed	Ambient	CP0T	T4		12-G-550-M	sg	0	0.92		-
2019-02-28	Compressed	Ambient	CP0T	T4		12-G-550-M	sc	0
2019-02-28	Compressed	Ambient	CP0T	T4		12-G-550-M	st	0
2019-02-28	Compressed	Ambient	CP0T	T4		12-G-550-M	sz	0.92
2019-02-28	Compressed	Ambient	CP0T	T4		12-G-551-M	sg	0	0.46		-
2019-02-28	Compressed	Ambient	CP0T	T4		12-G-551-M	sc	0.81
2019-02-28	Compressed	Ambient	CP0T	T4		12-G-551-M	st	0.02
2019-02-28	Compressed	Ambient	CP0T	T4		12-G-551-M	sz	0.04
2019-03-14	Natural	Ambient	NP0T	T1		A-13-G-562-M	sg	0	0.8		M3	x
2019-03-14	Natural	Ambient	NP0T	T1		A-13-G-562-M	sc	0			M3
2019-03-14	Natural	Ambient	NP0T	T1		A-13-G-562-M	st	0			M3
2019-03-14	Natural	Ambient	NP0T	T1		A-13-G-562-M	sz	0.8			M3
2019-03-14	Natural	Ambient	NP0T	T1		A-13-G-563-M	sg	0	0.9		M3	x
2019-03-14	Natural	Ambient	NP0T	T1		A-13-G-563-M	sc	0.01			M3
2019-03-14	Natural	Ambient	NP0T	T1		A-13-G-563-M	st	0.1			M3
2019-03-14	Natural	Ambient	NP0T	T1		A-13-G-563-M	sz	0.81			M3
2019-03-14	Natural	Ambient	NP0T	T1		A-13-G-564-M	sg	0	0.84		M3	x
2019-03-14	Natural	Ambient	NP0T	T1		A-13-G-564-M	sc	0			M3
2019-03-14	Natural	Ambient	NP0T	T1		A-13-G-564-M	st	0.07			M3
2019-03-14	Natural	Ambient	NP0T	T1		A-13-G-564-M	sz	0.79			M3
2019-03-14	Natural	Ambient	NP0T	T1		A-13-G-566-M	sg	0	0.86		M3	x
2019-03-14	Natural	Ambient	NP0T	T1		A-13-G-566-M	sc	0			M3
2019-03-14	Natural	Ambient	NP0T	T1		A-13-G-566-M	st	0			M3
2019-03-14	Natural	Ambient	NP0T	T1		A-13-G-566-M	sz	0.86			M3
2019-03-14	Natural	Ambient	NP0T	T1		A-13-G-569-M	sg	0	0.81		M3	x
2019-03-14	Natural	Ambient	NP0T	T1		A-13-G-569-M	sc	0			M3
2019-03-14	Natural	Ambient	NP0T	T1		A-13-G-569-M	st	0			M3
2019-03-14	Natural	Ambient	NP0T	T1		A-13-G-569-M	sz	0.81			M3
2019-03-14	Natural	Ambient	NP0T	T1		A-13-G-572-M	sg	0	0.98		M3	x
2019-03-14	Natural	Ambient	NP0T	T1		A-13-G-572-M	sc	0			M3
2019-03-14	Natural	Ambient	NP0T	T1		A-13-G-572-M	st	0.06			M3
2019-03-14	Natural	Ambient	NP0T	T1		A-13-G-572-M	sz	0.93			M3
2019-03-14	Natural	Ambient	NP0T	T1		A-13-G-573-M	sg	0	0.88		M3	x
2019-03-14	Natural	Ambient	NP0T	T1		A-13-G-573-M	sc	0			M3
2019-03-14	Natural	Ambient	NP0T	T1		A-13-G-573-M	st	0			M3
2019-03-14	Natural	Ambient	NP0T	T1		A-13-G-573-M	sz	0.88			M3
2019-03-14	Natural	Ambient	NP0T	T1		A-13-G-575-M	sg	0.91	0.23		M0
2019-03-14	Natural	Ambient	NP0T	T1		A-13-G-575-M	sc	0			M0
2019-03-14	Natural	Ambient	NP0T	T1		A-13-G-575-M	st	0			M0
2019-03-14	Natural	Ambient	NP0T	T1		A-13-G-575-M	sz	0			M0
2019-03-14	Natural	High	NP3T	T2		A-13-G-580-M	sg	0	0.92		M4	x	x
2019-03-14	Natural	High	NP3T	T2		A-13-G-580-M	sc	0			M4
2019-03-14	Natural	High	NP3T	T2		A-13-G-580-M	st	0.01			M4
2019-03-14	Natural	High	NP3T	T2		A-13-G-580-M	sz	0.92			M4
2019-03-14	Natural	High	NP3T	T2		A-13-G-586-M	sg	0	0.82		M3	x
2019-03-14	Natural	High	NP3T	T2		A-13-G-586-M	sc	0			M3
2019-03-14	Natural	High	NP3T	T2		A-13-G-586-M	st	0			M3
2019-03-14	Natural	High	NP3T	T2		A-13-G-586-M	sz	0.82			M3
2019-03-14	Natural	High	NP3T	T2		A-13-G-587-M	sg	0	0.92		M3/M4	x
2019-03-14	Natural	High	NP3T	T2		A-13-G-587-M	sc	0.06			M3/M4
2019-03-14	Natural	High	NP3T	T2		A-13-G-587-M	st	0.02			M3/M4
2019-03-14	Natural	High	NP3T	T2		A-13-G-587-M	sz	0.88			M3/M4
2019-03-14	Natural	High	NP3T	T2		A-13-G-588-M	sg	0	0.82		M3/M4	x
2019-03-14	Natural	High	NP3T	T2		A-13-G-588-M	sc	0.01			M3/M4
2019-03-14	Natural	High	NP3T	T2		A-13-G-588-M	st	0.01			M3/M4
2019-03-14	Natural	High	NP3T	T2		A-13-G-588-M	sz	0.8			M3/M4
2019-03-14	Natural	High	NP3T	T2		A-13-G-589-M	sg	0	0.91		M3	x
2019-03-14	Natural	High	NP3T	T2		A-13-G-589-M	sc	0			M3
2019-03-14	Natural	High	NP3T	T2		A-13-G-589-M	st	0			M3
2019-03-14	Natural	High	NP3T	T2		A-13-G-589-M	sz	0.91			M3
2019-03-14	Natural	High	NP3T	T2		A-13-G-592-M	sg	0	0.9		M3	x
2019-03-14	Natural	High	NP3T	T2		A-13-G-592-M	sc	0			M3
2019-03-14	Natural	High	NP3T	T2		A-13-G-592-M	st	0			M3
2019-03-14	Natural	High	NP3T	T2		A-13-G-592-M	sz	0.9			M3
2019-03-14	Natural	High	NP3T	T2		A-13-G-593-M	sg	0	0.77		M4	x	x
2019-03-14	Natural	High	NP3T	T2		A-13-G-593-M	sc	0			M4
2019-03-14	Natural	High	NP3T	T2		A-13-G-593-M	st	0			M4
2019-03-14	Natural	High	NP3T	T2		A-13-G-593-M	sz	0.77			M4
2019-03-14	Compressed	High	CP3T	T3		13-G-564-M	sg	0	0.66		M3	x
2019-03-14	Compressed	High	CP3T	T3		13-G-564-M	sc	0			M3
2019-03-14	Compressed	High	CP3T	T3		13-G-564-M	st	0			M3
2019-03-14	Compressed	High	CP3T	T3		13-G-564-M	sz	0.66			M3
2019-03-14	Compressed	High	CP3T	T3		13-G-565-M	sg	0	0.78		M4	x	x
2019-03-14	Compressed	High	CP3T	T3		13-G-565-M	sc	0			M4
2019-03-14	Compressed	High	CP3T	T3		13-G-565-M	st	0			M4
2019-03-14	Compressed	High	CP3T	T3		13-G-565-M	sz	0.78			M4
2019-03-14	Compressed	High	CP3T	T3		13-G-566-M	sg	0	0.79		M4	x	x
2019-03-14	Compressed	High	CP3T	T3		13-G-566-M	sc	0			M4
2019-03-14	Compressed	High	CP3T	T3		13-G-566-M	st	0			M4
2019-03-14	Compressed	High	CP3T	T3		13-G-566-M	sz	0.79			M4
2019-03-14	Compressed	High	CP3T	T3		13-G-567-M	sg	0	0.77		M3/M4	x
2019-03-14	Compressed	High	CP3T	T3		13-G-567-M	sc	0			M3/M4
2019-03-14	Compressed	High	CP3T	T3		13-G-567-M	st	0			M3/M4
2019-03-14	Compressed	High	CP3T	T3		13-G-567-M	sz	0.77			M3/M4
2019-03-14	Compressed	High	CP3T	T3		13-G-568-M	sg	0	0.98		M3	x
2019-03-14	Compressed	High	CP3T	T3		13-G-568-M	sc	0			M3
2019-03-14	Compressed	High	CP3T	T3		13-G-568-M	st	0			M3
2019-03-14	Compressed	High	CP3T	T3		13-G-568-M	sz	0.98			M3
2019-03-14	Compressed	High	CP3T	T3		13-G-569-M	sg	0	0.74		M3	x
2019-03-14	Compressed	High	CP3T	T3		13-G-569-M	sc	0			M3
2019-03-14	Compressed	High	CP3T	T3		13-G-569-M	st	0			M3
2019-03-14	Compressed	High	CP3T	T3		13-G-569-M	sz	0.74			M3
2019-03-14	Compressed	High	CP3T	T3		13-G-570-M	sg	0	0.82		M4	x	x
2019-03-14	Compressed	High	CP3T	T3		13-G-570-M	sc	0.1			M4
2019-03-14	Compressed	High	CP3T	T3		13-G-570-M	st	0			M4
2019-03-14	Compressed	High	CP3T	T3		13-G-570-M	sz	0.77			M4
2019-03-14	Compressed	High	CP3T	T3		13-G-571-M	sg	0	0.87		M4	x	x
2019-03-14	Compressed	High	CP3T	T3		13-G-571-M	sc	0			M4
2019-03-14	Compressed	High	CP3T	T3		13-G-571-M	st	0			M4
2019-03-14	Compressed	High	CP3T	T3		13-G-571-M	sz	0.87			M4
2019-03-14	Compressed	Ambient	CP0T	T4		13-G-578-M	sg	0	0.97		M3	x
2019-03-14	Compressed	Ambient	CP0T	T4		13-G-578-M	sc	0			M3
2019-03-14	Compressed	Ambient	CP0T	T4		13-G-578-M	st	0			M3
2019-03-14	Compressed	Ambient	CP0T	T4		13-G-578-M	sz	0.97			M3
2019-03-14	Compressed	Ambient	CP0T	T4		13-G-579-M	sg	0.93	0.23		M0
2019-03-14	Compressed	Ambient	CP0T	T4		13-G-579-M	sc	0			M0
2019-03-14	Compressed	Ambient	CP0T	T4		13-G-579-M	st	0			M0
2019-03-14	Compressed	Ambient	CP0T	T4		13-G-579-M	sz	0			M0
2019-03-14	Compressed	Ambient	CP0T	T4		13-G-580-M	sg	0	0.65		M3	x
2019-03-14	Compressed	Ambient	CP0T	T4		13-G-580-M	sc	0.05			M3
2019-03-14	Compressed	Ambient	CP0T	T4		13-G-580-M	st	0.83			M3
2019-03-14	Compressed	Ambient	CP0T	T4		13-G-580-M	sz	0			M3
2019-03-14	Compressed	Ambient	CP0T	T4		13-G-382-M	sg	0	0.29		M4	x	x
2019-03-14	Compressed	Ambient	CP0T	T4		13-G-382-M	sc	0			M4
2019-03-14	Compressed	Ambient	CP0T	T4		13-G-382-M	st	0			M4
2019-03-14	Compressed	Ambient	CP0T	T4		13-G-382-M	sz	0.29			M4
2019-03-14	Compressed	Ambient	CP0T	T4		13-G-583-M	sg	0	0.62		M3	x
2019-03-14	Compressed	Ambient	CP0T	T4		13-G-583-M	sc	0.16			M3
2019-03-14	Compressed	Ambient	CP0T	T4		13-G-583-M	st	0.22			M3
2019-03-14	Compressed	Ambient	CP0T	T4		13-G-583-M	sz	0.38			M3
2019-03-14	Compressed	Ambient	CP0T	T4		13-G-584-M	sg	0	0.9		M3/M4	x
2019-03-14	Compressed	Ambient	CP0T	T4		13-G-584-M	sc	0			M3/M4
2019-03-14	Compressed	Ambient	CP0T	T4		13-G-584-M	st	0			M3/M4
2019-03-14	Compressed	Ambient	CP0T	T4		13-G-584-M	sz	0.9			M3/M4
2019-03-27	Natural	Ambient	NP0T	T1		A-13-G-604-M	sg	0	0.74		-
2019-03-27	Natural	Ambient	NP0T	T1		A-13-G-604-M	sc	0
2019-03-27	Natural	Ambient	NP0T	T1		A-13-G-604-M	st	0
2019-03-27	Natural	Ambient	NP0T	T1		A-13-G-604-M	sz	0.74
2019-03-27	Natural	Ambient	NP0T	T1		A-14-G-605-M	sg	0	0.8		-
2019-03-27	Natural	Ambient	NP0T	T1		A-14-G-605-M	sc	0
2019-03-27	Natural	Ambient	NP0T	T1		A-14-G-605-M	st	0.04
2019-03-27	Natural	Ambient	NP0T	T1		A-14-G-605-M	sz	0.77
2019-03-27	Natural	Ambient	NP0T	T1		A-14-G-606-M	sg	0	0.75		-
2019-03-27	Natural	Ambient	NP0T	T1		A-14-G-606-M	sc	0
2019-03-27	Natural	Ambient	NP0T	T1		A-14-G-606-M	st	0.11
2019-03-27	Natural	Ambient	NP0T	T1		A-14-G-606-M	sz	0.67
2019-03-27	Natural	Ambient	NP0T	T1		A-14-G-607-M	sg	0	0.87		-
2019-03-27	Natural	Ambient	NP0T	T1		A-14-G-607-M	sc	0
2019-03-27	Natural	Ambient	NP0T	T1		A-14-G-607-M	st	0
2019-03-27	Natural	Ambient	NP0T	T1		A-14-G-607-M	sz	0.87
2019-03-27	Natural	Ambient	NP0T	T1		A-14-G-608-M	sg	0	0.81		-
2019-03-27	Natural	Ambient	NP0T	T1		A-14-G-608-M	sc	0
2019-03-27	Natural	Ambient	NP0T	T1		A-14-G-608-M	st	0
2019-03-27	Natural	Ambient	NP0T	T1		A-14-G-608-M	sz	0.81
2019-03-27	Natural	Ambient	NP0T	T1		A-14-G-609-M	sg	0	0.75		-
2019-03-27	Natural	Ambient	NP0T	T1		A-14-G-609-M	sc	0
2019-03-27	Natural	Ambient	NP0T	T1		A-14-G-609-M	st	0.01
2019-03-27	Natural	Ambient	NP0T	T1		A-14-G-609-M	sz	0.74
2019-03-27	Natural	Ambient	NP0T	T1		A-14-G-610-M	sg	0	0.86		-
2019-03-27	Natural	Ambient	NP0T	T1		A-14-G-610-M	sc	0.01
2019-03-27	Natural	Ambient	NP0T	T1		A-14-G-610-M	st	0
2019-03-27	Natural	Ambient	NP0T	T1		A-14-G-610-M	sz	0.86
2019-03-27	Natural	Ambient	NP0T	T1		A-14-G-611-M	sg	0	0.85		-
2019-03-27	Natural	Ambient	NP0T	T1		A-14-G-611-M	sc	0
2019-03-27	Natural	Ambient	NP0T	T1		A-14-G-611-M	st	0
2019-03-27	Natural	Ambient	NP0T	T1		A-14-G-611-M	sz	0.85
2019-03-27	Natural	High	NP3T	T2		A-14-G-628-M	sg	0	0.94		-
2019-03-27	Natural	High	NP3T	T2		A-14-G-628-M	sc	0
2019-03-27	Natural	High	NP3T	T2		A-14-G-628-M	st	0
2019-03-27	Natural	High	NP3T	T2		A-14-G-628-M	sz	0.94
2019-03-27	Natural	High	NP3T	T2		A-14-G-629-M	sg	0.92	0.23		-
2019-03-27	Natural	High	NP3T	T2		A-14-G-629-M	sc	0
2019-03-27	Natural	High	NP3T	T2		A-14-G-629-M	st	0
2019-03-27	Natural	High	NP3T	T2		A-14-G-629-M	sz	0
2019-03-27	Natural	High	NP3T	T2		A-14-G-630-M	sg	0	0.9		-
2019-03-27	Natural	High	NP3T	T2		A-14-G-630-M	sc	0
2019-03-27	Natural	High	NP3T	T2		A-14-G-630-M	st	0.11
2019-03-27	Natural	High	NP3T	T2		A-14-G-630-M	sz	0.81
2019-03-27	Natural	High	NP3T	T2		A-14-G-631-M	sg	0	0.95		-
2019-03-27	Natural	High	NP3T	T2		A-14-G-631-M	sc	0
2019-03-27	Natural	High	NP3T	T2		A-14-G-631-M	st	0
2019-03-27	Natural	High	NP3T	T2		A-14-G-631-M	sz	0.95
2019-03-27	Natural	High	NP3T	T2		A-14-G-632-M	sg	0	0.91		-
2019-03-27	Natural	High	NP3T	T2		A-14-G-632-M	sc	0
2019-03-27	Natural	High	NP3T	T2		A-14-G-632-M	st	0.09
2019-03-27	Natural	High	NP3T	T2		A-14-G-632-M	sz	0.84
2019-03-27	Natural	High	NP3T	T2		A-14-G-633-M	sg	0	0.92		-
2019-03-27	Natural	High	NP3T	T2		A-14-G-633-M	sc	0
2019-03-27	Natural	High	NP3T	T2		A-14-G-633-M	st	0
2019-03-27	Natural	High	NP3T	T2		A-14-G-633-M	sz	0.92
2019-03-27	Natural	High	NP3T	T2		A-14-G-634-M	sg	0	0.93		-
2019-03-27	Natural	High	NP3T	T2		A-14-G-634-M	sc	0
2019-03-27	Natural	High	NP3T	T2		A-14-G-634-M	st	0
2019-03-27	Natural	High	NP3T	T2		A-14-G-634-M	sz	0.93
2019-03-27	Natural	High	NP3T	T2		A-14-G-635-M	sg	0	0.94		-
2019-03-27	Natural	High	NP3T	T2		A-14-G-635-M	sc	0
2019-03-27	Natural	High	NP3T	T2		A-14-G-635-M	st	0
2019-03-27	Natural	High	NP3T	T2		A-14-G-635-M	sz	0.94
2019-04-10	Natural	Ambient	NP0T	T1		A-15-G-655-M	sg	0	0.77		-
2019-04-10	Natural	Ambient	NP0T	T1		A-15-G-655-M	sc	0.17
2019-04-10	Natural	Ambient	NP0T	T1		A-15-G-655-M	st	0.4
2019-04-10	Natural	Ambient	NP0T	T1		A-15-G-655-M	sz	0.39
2019-04-10	Natural	Ambient	NP0T	T1		A-15-G-656-M	sg	0	0.8		-
2019-04-10	Natural	Ambient	NP0T	T1		A-15-G-656-M	sc	0
2019-04-10	Natural	Ambient	NP0T	T1		A-15-G-656-M	st	0
2019-04-10	Natural	Ambient	NP0T	T1		A-15-G-656-M	sz	0.8
2019-04-10	Natural	Ambient	NP0T	T1		A-15-G-657-M	sg	0	0.9		-
2019-04-10	Natural	Ambient	NP0T	T1		A-15-G-657-M	sc	0
2019-04-10	Natural	Ambient	NP0T	T1		A-15-G-657-M	st	0.05
2019-04-10	Natural	Ambient	NP0T	T1		A-15-G-657-M	sz	0.87
2019-04-10	Natural	Ambient	NP0T	T1		A-15-G-658-M	sg	0	0.91		-
2019-04-10	Natural	Ambient	NP0T	T1		A-15-G-658-M	sc	0
2019-04-10	Natural	Ambient	NP0T	T1		A-15-G-658-M	st	0
2019-04-10	Natural	Ambient	NP0T	T1		A-15-G-658-M	sz	0.91
2019-04-10	Natural	Ambient	NP0T	T1		A-15-G-659-M	sg	0	0.82		-
2019-04-10	Natural	Ambient	NP0T	T1		A-15-G-659-M	sc	0
2019-04-10	Natural	Ambient	NP0T	T1		A-15-G-659-M	st	0
2019-04-10	Natural	Ambient	NP0T	T1		A-15-G-659-M	sz	0.82
2019-04-10	Natural	Ambient	NP0T	T1		A-15-G-660-M	sg	0	0.9		-
2019-04-10	Natural	Ambient	NP0T	T1		A-15-G-660-M	sc	0
2019-04-10	Natural	Ambient	NP0T	T1		A-15-G-660-M	st	0
2019-04-10	Natural	Ambient	NP0T	T1		A-15-G-660-M	sz	0.9
2019-04-10	Natural	Ambient	NP0T	T1		A-15-G-661-M	sg	0	0.85		-
2019-04-10	Natural	Ambient	NP0T	T1		A-15-G-661-M	sc	0
2019-04-10	Natural	Ambient	NP0T	T1		A-15-G-661-M	st	0
2019-04-10	Natural	Ambient	NP0T	T1		A-15-G-661-M	sz	0.85
2019-04-10	Natural	High	NP3T	T2		A-15-G-670-M	sg	0	0.45		-
2019-04-10	Natural	High	NP3T	T2		A-15-G-670-M	sc	0
2019-04-10	Natural	High	NP3T	T2		A-15-G-670-M	st	0
2019-04-10	Natural	High	NP3T	T2		A-15-G-670-M	sz	0.45
2019-04-10	Natural	High	NP3T	T2		A-15-G-671-M	sg	0	0.68		-
2019-04-10	Natural	High	NP3T	T2		A-15-G-671-M	sc	0
2019-04-10	Natural	High	NP3T	T2		A-15-G-671-M	st	0
2019-04-10	Natural	High	NP3T	T2		A-15-G-671-M	sz	0.68
2019-04-10	Natural	High	NP3T	T2		A-15-G-672-M	sg	0	0.89		-
2019-04-10	Natural	High	NP3T	T2		A-15-G-672-M	sc	0
2019-04-10	Natural	High	NP3T	T2		A-15-G-672-M	st	0
2019-04-10	Natural	High	NP3T	T2		A-15-G-672-M	sz	0.89
2019-04-10	Natural	High	NP3T	T2		A-15-G-673-M	sg	0	0.92		-
2019-04-10	Natural	High	NP3T	T2		A-15-G-673-M	sc	0
2019-04-10	Natural	High	NP3T	T2		A-15-G-673-M	st	0
2019-04-10	Natural	High	NP3T	T2		A-15-G-673-M	sz	0.92
2019-04-10	Natural	High	NP3T	T2		A-15-G-675-M	sg	0	0.69		-
2019-04-10	Natural	High	NP3T	T2		A-15-G-675-M	sc	0
2019-04-10	Natural	High	NP3T	T2		A-15-G-675-M	st	0
2019-04-10	Natural	High	NP3T	T2		A-15-G-675-M	sz	0.69
2019-04-10	Natural	High	NP3T	T2		A-15-G-676-M	sg	0	0.71		-
2019-04-10	Natural	High	NP3T	T2		A-15-G-676-M	sc	0
2019-04-10	Natural	High	NP3T	T2		A-15-G-676-M	st	0
2019-04-10	Natural	High	NP3T	T2		A-15-G-676-M	sz	0.71
2019-04-10	Natural	High	NP3T	T2		A-15-G-677-M	sg	0	0.76		-
2019-04-10	Natural	High	NP3T	T2		A-15-G-677-M	sc	0
2019-04-10	Natural	High	NP3T	T2		A-15-G-677-M	st	0
2019-04-10	Natural	High	NP3T	T2		A-15-G-677-M	sz	0.76
2019-04-24	Natural	Ambient	NP0T	T1		16-G-696-M	sg	0	0.88		-
2019-04-24	Natural	Ambient	NP0T	T1		16-G-696-M	sc	0
2019-04-24	Natural	Ambient	NP0T	T1		16-G-696-M	st	0
2019-04-24	Natural	Ambient	NP0T	T1		16-G-696-M	sz	0.88
2019-04-24	Natural	Ambient	NP0T	T1		16-G-697-M	sg	0	0.78		-
2019-04-24	Natural	Ambient	NP0T	T1		16-G-697-M	sc	0
2019-04-24	Natural	Ambient	NP0T	T1		16-G-697-M	st	0
2019-04-24	Natural	Ambient	NP0T	T1		16-G-697-M	sz	0.78
2019-04-24	Natural	Ambient	NP0T	T1		16-G-698-M	sg	0	0.89		-
2019-04-24	Natural	Ambient	NP0T	T1		16-G-698-M	sc	0
2019-04-24	Natural	Ambient	NP0T	T1		16-G-698-M	st	0
2019-04-24	Natural	Ambient	NP0T	T1		16-G-698-M	sz	0.89
2019-04-24	Natural	Ambient	NP0T	T1		16-G-699-M	sg	0	0.96		-
2019-04-24	Natural	Ambient	NP0T	T1		16-G-699-M	sc	0
2019-04-24	Natural	Ambient	NP0T	T1		16-G-699-M	st	0
2019-04-24	Natural	Ambient	NP0T	T1		16-G-699-M	sz	0.96
2019-04-24	Natural	Ambient	NP0T	T1		16-G-700-M	sg	0	0.85		-
2019-04-24	Natural	Ambient	NP0T	T1		16-G-700-M	sc	0
2019-04-24	Natural	Ambient	NP0T	T1		16-G-700-M	st	0
2019-04-24	Natural	Ambient	NP0T	T1		16-G-700-M	sz	0.85
2019-04-24	Natural	Ambient	NP0T	T1		16-G-701-M	sg	0	0.88		-
2019-04-24	Natural	Ambient	NP0T	T1		16-G-701-M	sc	0
2019-04-24	Natural	Ambient	NP0T	T1		16-G-701-M	st	0
2019-04-24	Natural	Ambient	NP0T	T1		16-G-701-M	sz	0.88
2019-04-24	Natural	Ambient	NP0T	T1		16-G-702-M	sg	0	0.93		-
2019-04-24	Natural	Ambient	NP0T	T1		16-G-702-M	sc	0
2019-04-24	Natural	Ambient	NP0T	T1		16-G-702-M	st	0
2019-04-24	Natural	Ambient	NP0T	T1		16-G-702-M	sz	0.93
2019-04-24	Natural	Ambient	NP0T	T1		16-G-703-M	sg	0	0.84		-
2019-04-24	Natural	Ambient	NP0T	T1		16-G-703-M	sc	0
2019-04-24	Natural	Ambient	NP0T	T1		16-G-703-M	st	0
2019-04-24	Natural	Ambient	NP0T	T1		16-G-703-M	sz	0.84
2019-04-24	Natural	High	NP3T	T2		16-G-712-M	sg	0	0.97		-
2019-04-24	Natural	High	NP3T	T2		16-G-712-M	sc	0
2019-04-24	Natural	High	NP3T	T2		16-G-712-M	st	0
2019-04-24	Natural	High	NP3T	T2		16-G-712-M	sz	0.97
2019-04-24	Natural	High	NP3T	T2		16-G-713-M	sg	0	0.89		-
2019-04-24	Natural	High	NP3T	T2		16-G-713-M	sc	0
2019-04-24	Natural	High	NP3T	T2		16-G-713-M	st	0
2019-04-24	Natural	High	NP3T	T2		16-G-713-M	sz	0.89
2019-04-24	Natural	High	NP3T	T2		16-G-714-M	sg	0	0.77		-
2019-04-24	Natural	High	NP3T	T2		16-G-714-M	sc	0
2019-04-24	Natural	High	NP3T	T2		16-G-714-M	st	0.01
2019-04-24	Natural	High	NP3T	T2		16-G-714-M	sz	0.76
2019-04-24	Natural	High	NP3T	T2		16-G-718-M	sg	0	0.8		-
2019-04-24	Natural	High	NP3T	T2		16-G-718-M	sc	0
2019-04-24	Natural	High	NP3T	T2		16-G-718-M	st	0
2019-04-24	Natural	High	NP3T	T2		16-G-718-M	sz	0.8
2019-04-24	Natural	High	NP3T	T2		16-G-719-M	sg	0	0.9		-
2019-04-24	Natural	High	NP3T	T2		16-G-719-M	sc	0
2019-04-24	Natural	High	NP3T	T2		16-G-719-M	st	0
2019-04-24	Natural	High	NP3T	T2		16-G-719-M	sz	0.9
